# Supplementary material for: A role for the terminal C5-C9 complement pathway in idiopathic pulmonary fibrosis
Source: Front Med (Lausanne). 2023 Aug 9;10:1236495. doi: 10.3389/fmed.2023.1236495 (PMC10444977; doi:10.3389/fmed.2023.1236495)
Supplement: Supplementary file 2 [file Table_1.XLSX]

## Sheet: Supplement_PerseusRawDataIPFvsC
Supplement: Liquid chromatography-tandem mass spectrometry raw data in broncho alveolar lavage (BAL). MaxQuant version 1.6.1.0 were used for protein identification and label-free quantification, and Perseus ver 1.6.1.3 was used for statistical analysis based on normalized intensities (t-test with perm based FDR<0.05).
LFQ intensity ID107	LFQ intensity ID109	LFQ intensity ID110	LFQ intensity ID111	LFQ intensity ID112	LFQ intensity ID114	LFQ intensity ID120	LFQ intensity ID125	LFQ intensity ID126	LFQ intensity ID127	LFQ intensity ID129	LFQ intensity ID130	LFQ intensity ID131	LFQ intensity ID133	LFQ intensity ID134	LFQ intensity ID136	LFQ intensity ID137	LFQ intensity ID139	LFQ intensity ID146	LFQ intensity ID147	LFQ intensity ID148	LFQ intensity ID150	LFQ intensity ID151	LFQ intensity ID153	LFQ intensity ID155	LFQ intensity ID157	LFQ intensity ID158	LFQ intensity ID164	LFQ intensity ID165	LFQ intensity ID166	LFQ intensity ID171	LFQ intensity ID172	Student's T-test Significant IPF_Ktr	Student's T-test significant	Peptides	Razor + unique peptides	Unique peptides	Sequence coverage [%]	Unique + razor sequence coverage [%]	Unique sequence coverage [%]	Mol. weight [kDa]	Q-value	Score	Intensity	MS/MS count	-Log Student's T-test p-value IPF_Ktr	Student's T-test q-value IPF_Ktr	Student's T-test Difference IPF_Ktr	Student's T-test Test statistic IPF_Ktr	Protein IDs
E	E	E	E	E	E	E	E	E	E	E	E	E	E	E	E	E	E	E	E	E	E	E	E	E	E	E	E	E	E	E	E	C	C	N	N	N	N	N	N	N	N	N	N	N	N	N	N	N	T
IPF	IPF	IPF	IPF	IPF	Ktr	IPF	IPF	IPF	IPF	Ktr	IPF	Ktr	Ktr	IPF	IPF	IPF	Ktr	Ktr	IPF	IPF	IPF	Ktr	IPF	IPF	IPF	IPF	Ktr	IPF	Ktr	IPF	Ktr
8.03237724304199	7.83793544769287	7.874098777771	7.61605501174927	8.03257846832275	8.40289688110352	8.06149005889893	7.00259780883789	7.68074321746826	7.43675088882446	8.30856418609619	7.25801420211792	8.77627944946289	8.19739055633545	7.55165719985962	7.70643615722656	7.78731870651245	8.14513397216797	8.30515766143799	7.385338306427	7.22427415847778	7.51773691177368	8.09464550018311	7.01249980926514	7.30178928375244	7.54607343673706	7.47436189651489	8.29481887817383	8.07503604888916	8.20468997955322	7.41358470916748	8.23736763000488	+	IPF_Ktr	18	18	17	62.9	62.9	60.8	43.024	0	272.56	11648000000	181	6.4318	0.000195122	-0.71357	-6.47757	A0A024QZX5;A0A087X1N8;P35237
6.85208320617676	7.10737943649292	6.4164776802063	6.1851019859314	6.45549535751343	6.09171056747437	5.85093545913696	6.16753721237183	5.99427318572998	6.34950923919678	7.13729095458984	6.29362201690674	6.28949880599976	7.01582050323486	7.48124170303345	6.05033731460571	6.37977170944214	6.39326810836792	6.63977527618408	6.43446445465088	6.37670946121216	6.14996814727783	6.40526533126831	6.4100079536438	6.27299356460571	6.52429056167603	6.58453464508057	7.52175235748291	6.53616857528687	6.78936195373535	7.76570558547974	6.50339317321777			4	4	3	12	12	10.3	57.23	0	27.27	731010000	11	0.571512	0.54813	-0.195141	-1.1281	A0A087WYX0;A0A024R0K5;P06731;M0QX98;M0QXV9;T2HUW8;M0QXR5;M0R3J1;P40198
7.26808643341064	7.31893920898438	7.52996921539307	7.12391710281372	6.9467716217041	6.88886451721191	7.16961574554443	7.21202754974365	7.03104448318481	7.65637636184692	7.26183366775513	7.71695423126221	7.47408485412598	7.38106107711792	7.64829158782959	8.06265735626221	7.87237787246704	7.52664947509766	7.12639141082764	6.76373338699341	7.52082395553589	7.60701513290405	7.54526996612549	7.39960432052612	7.41654062271118	7.75460815429688	7.37384939193726	7.51409578323364	7.39019298553467	7.41393661499023	8.1846342086792	7.44751453399658			17	17	17	25.7	25.7	25.7	101.38	0	73.231	4801700000	63	0.361876	0.694734	0.0951221	0.791903	A0A024R412;A0A024R3W6;Q7LBX6;X5D2Q8;O60462;C9JH98
8.30758190155029	8.63623714447021	8.21066665649414	8.57876491546631	6.59757232666016	7.91433238983154	8.62256622314453	5.96459436416626	8.7021369934082	8.73096752166748	6.0319881439209	7.61796426773071	5.68452596664429	6.09424257278442	6.51867771148682	6.35369539260864	6.65592479705811	8.59937000274658	6.14863395690918	8.72216510772705	8.90797519683838	6.219078540802	6.36111354827881	6.0286808013916	6.61420726776123	6.37458992004395	8.70623970031738	8.45553016662598	6.28788661956787	6.61946058273315	6.09743785858154	8.4846134185791			56	2	2	83.5	5.7	5.7	46.708	0	202.68	15523000000	76	0.413617	0.662342	0.390419	0.880068	A0A024R6I7;A0A0G2JRN3;G3V2B9;G3V544;A0A0B4J278;G3V5R8;G3V387
7.62653541564941	7.64144420623779	7.95747327804565	7.31680870056152	7.39653062820435	7.96062755584717	7.35094547271729	6.25186252593994	7.12518835067749	7.89493036270142	7.8506646156311	7.21125411987305	7.62330102920532	7.56406211853027	7.5913872718811	8.15265560150146	7.40645503997803	7.32821655273438	7.57323122024536	7.38001203536987	6.85230922698975	7.99810647964478	7.87555313110352	7.01745080947876	7.51223087310791	7.21074628829956	7.43716382980347	7.48603343963623	7.06929779052734	7.56877660751343	7.35934209823608	7.50889301300049			7	7	7	46.6	46.6	46.6	25.898	0	70.365	5894300000	83	0.99139	0.339301	-0.235748	-1.68687	A0A024RA52;P25787;C9JCK5;H3BT36;H7C402
8.64697170257568	7.9846396446228	8.39439868927002	9.20052242279053	7.93964910507202	7.19650793075562	7.57455205917358	8.32878684997559	8.56200695037842	7.93918466567993	7.90398502349854	6.22027254104614	7.62378644943237	7.72106027603149	7.98400497436523	7.95140552520752	8.53235912322998	7.45324182510376	8.10612297058105	8.42759990692139	8.38001251220703	7.81363439559937	7.9197998046875	8.25736618041992	7.87064361572266	8.03092384338379	8.81460762023926	5.74508237838745	7.46593284606934	7.31802177429199	8.6245813369751	8.3173942565918			3	3	3	20.5	20.5	20.5	12.814	0	29.986	22542000000	154	1.73179	0.12885	0.60332	2.48993	A0A075B6I0
8.20147895812988	6.22503995895386	8.05265522003174	9.05774211883545	7.7657208442688	6.13633584976196	7.79383230209351	6.32486581802368	8.43338584899902	7.47126245498657	7.11644172668457	6.09986448287964	6.19741630554199	6.01616954803467	7.5346097946167	7.33399105072021	7.27957582473755	6.94764947891235	6.94660949707031	7.92209720611572	7.11720514297485	6.72512483596802	6.51842021942139	7.51771020889282	7.73495197296143	7.82303714752197	7.42262268066406	8.07143974304199	6.98486042022705	6.92744207382202	8.17510604858398	7.45857763290405			4	3	3	28.8	28.8	28.8	12.412	0	39.94	9626700000	59	1.72837	0.129173	0.666202	2.48654	A0A075B6J9
8.72897815704346	8.36342430114746	8.27044582366943	8.60894298553467	8.82255363464355	7.75801801681519	8.29605102539063	8.74677467346191	8.83982372283936	8.5822114944458	7.66168022155762	8.61578178405762	7.9506664276123	8.02374649047852	8.51412296295166	8.37006855010986	8.78853607177734	8.04383373260498	8.16955661773682	7.89788007736206	8.53764247894287	8.46053695678711	7.22927236557007	9.18548583984375	8.0062952041626	8.0781307220459	8.82203769683838	7.48783111572266	8.29130268096924	7.85184526443481	8.51579475402832	8.48529529571533	+	IPF_Ktr	7	7	3	35.7	35.7	28.7	12.441	0	72.288	34004000000	193	4.97739	0.00139535	0.649408	5.28101	A0A075B6K4
8.50793647766113	8.40805339813232	8.56539916992188	8.98776054382324	9.04567527770996	8.31983470916748	8.46588802337646	8.88076782226563	8.91016483306885	8.80582046508789	7.90043258666992	8.87629890441895	8.10557842254639	8.29642391204834	8.67553043365479	8.70828533172607	8.91817188262939	8.46584415435791	8.24851226806641	8.72024154663086	9.2730016708374	8.74070167541504	7.91259908676147	9.09628391265869	8.59076404571533	8.66633033752441	8.8834056854248	8.12162590026855	8.37606525421143	8.36295318603516	8.71545219421387	8.548020362854	+	IPF_Ktr	5	5	3	49.6	49.6	26.1	12.332	0	150.97	57912000000	264	6.11389	0.000358209	0.536272	6.21328	A0A075B6K5
8.4772367477417	7.99227046966553	8.67776203155518	9.19476413726807	8.67540264129639	7.90802907943726	8.56237602233887	8.32145309448242	8.58767700195313	8.43131542205811	8.02135467529297	8.68303775787354	7.74415969848633	8.16103839874268	8.5035457611084	8.72693920135498	8.65099716186523	8.22590351104736	8.35974025726318	8.39089965820313	8.72171211242676	8.57719326019287	7.91898393630981	8.90363216400146	8.31295967102051	8.56730842590332	8.64854526519775	8.13858699798584	7.72911596298218	8.26047706604004	8.42677116394043	8.49469757080078	+	IPF_Ktr	5	3	3	45.8	29.2	29.2	12.957	0	93.427	38129000000	127	3.30284	0.012283	0.411381	3.90317	A0A075B6P5;P01615
7.72709369659424	8.15818119049072	7.85110521316528	8.81994533538818	8.15739631652832	6.89807224273682	8.10968017578125	7.98058032989502	7.66427516937256	7.38594579696655	7.14591073989868	7.94033193588257	6.64450454711914	7.77622175216675	8.11491107940674	8.13767051696777	7.477294921875	7.7555775642395	5.46282243728638	7.69169998168945	8.31916809082031	7.26867151260376	6.71885013580322	8.15054130554199	7.25669384002686	7.81508588790894	8.18923759460449	7.50867795944214	7.26342296600342	7.2962703704834	8.16103839874268	7.89310121536255	+	IPF_Ktr	5	4	1	45.8	45.8	12.5	13.143	0	105.09	8890000000	130	3.35273	0.0114423	0.782725	3.94514	A0A075B6S2;A0A0A0MRZ7
7.32066535949707	7.2284517288208	8.04551887512207	8.84876155853271	7.76756381988525	7.48367309570313	7.32029151916504	7.3251256942749	7.39167594909668	7.23396015167236	7.03662872314453	5.86517190933228	6.58314990997314	7.36180353164673	7.71880865097046	7.39389085769653	7.57683658599854	7.11889266967773	7.33294296264648	7.41067600250244	7.47970485687256	7.46605157852173	6.28493785858154	6.70932817459106	7.22328805923462	7.53615427017212	7.70522212982178	6.04460096359253	6.39390659332275	7.21197462081909	7.3572678565979	8.01940727233887			4	3	3	53.8	40.2	40.2	12.711	0	274.5	6883500000	64	0.841535	0.401258	0.330304	1.50012	A0A075B6S5
8.68762683868408	8.29942035675049	7.90102195739746	8.81859493255615	8.02160263061523	6.16109848022461	8.21642971038818	8.5183162689209	8.93876457214355	8.21685218811035	7.34647035598755	8.5710916519165	7.75250148773193	7.94272708892822	8.15408897399902	7.97502708435059	8.84550094604492	8.05049610137939	8.10721015930176	8.507248878479	8.03945350646973	8.27399635314941	7.24782609939575	8.6593074798584	8.12447166442871	7.79833984375	8.58865261077881	7.52408456802368	7.74074935913086	7.92093706130981	8.73085498809814	8.25408840179443	+	IPF_Ktr	3	2	2	28.2	18.8	18.8	12.874	0	52.425	24301000000	112	3.62717	0.00771271	0.715957	4.1744	A0A075B7B8
8.73294067382813	6.48969316482544	8.51730155944824	8.79876804351807	8.54263877868652	6.71855068206787	7.85674095153809	8.55836009979248	9.22960472106934	8.25362873077393	6.46489095687866	8.53346729278564	8.29490661621094	7.73280382156372	8.40445709228516	7.95482110977173	8.61308002471924	6.15041494369507	7.92960786819458	8.85647487640381	8.62450885772705	8.64073944091797	8.04855823516846	8.86850357055664	7.93958902359009	8.65596389770508	8.65025901794434	7.91337394714355	7.76944398880005	8.20422840118408	5.91632223129272	8.50340938568115			3	3	3	30.8	30.8	30.8	13.012	0	48.697	33224000000	102	1.55335	0.163975	0.695167	2.30972	A0A075B7D0
7.9740138053894	7.79692125320435	7.96796417236328	7.89227294921875	7.56458330154419	6.29662036895752	7.70110130310059	8.07066535949707	8.46317577362061	7.67981863021851	6.3071141242981	7.61749315261841	6.66779756546021	6.93572378158569	7.41195631027222	7.47543859481812	7.97940254211426	7.16289281845093	7.45018768310547	8.04143238067627	7.62973546981812	7.597815990448	6.97806644439697	8.15570068359375	7.33865547180176	7.87749242782593	7.89898300170898	6.991943359375	6.85097074508667	7.20011138916016	7.81889867782593	7.38095235824585	+	IPF_Ktr	4	3	3	35.3	24.4	24.4	13.08	0.00059595	5.1094	8134800000	96	5.964	0.000405063	0.8267	6.08935	A0A075B7D8
6.79423713684082	6.06961727142334	6.22316026687622	6.57906007766724	6.29751396179199	7.2787766456604	7.00586652755737	5.94930267333984	6.18163013458252	6.58091115951538	6.18310928344727	6.21392869949341	6.44330596923828	6.71493291854858	6.45770025253296	6.51840496063232	6.4113974571228	6.30612468719482	6.67529249191284	6.12082719802856	6.48187828063965	5.92607927322388	6.4348840713501	6.33673810958862	6.26221609115601	6.66115808486938	6.21574449539185	6.60561895370483	6.31442070007324	6.82860851287842	5.93011951446533	6.59429311752319			3	3	3	7.6	7.6	7.6	48.839	0	5.9414	256570000	12	1.65353	0.142352	-0.264135	-2.41168	A0A075B7D9;Q92804;H3BPE7;P35637;A0A075B7F2
7.49770355224609	6.96554040908813	7.51876401901245	6.93505859375	7.9835991859436	7.75847291946411	7.22336626052856	7.50608539581299	7.06152772903442	7.60502481460571	7.8836555480957	7.01811790466309	7.86475419998169	7.88801670074463	7.23172426223755	7.42412996292114	7.1729531288147	8.07965183258057	7.58701467514038	7.43142795562744	6.95988988876343	7.76580238342285	7.33561849594116	6.8981614112854	6.92717504501343	7.64261293411255	6.67281818389893	7.72125005722046	8.2449197769165	7.54105472564697	7.1501727104187	7.5682954788208	+	IPF_Ktr	15	15	15	52.4	52.4	52.4	50.222	0	104.16	4603100000	126	2.39218	0.047486	-0.412025	-3.11248	V9HW75;A0A087WSV8;P80303;E9PKG6;Q2L696;E9PLR0;E9PLE9;H0YEG8;H0YD18;E9PJP3;E9PM22
7.69030237197876	7.19692182540894	6.94961452484131	7.54342222213745	7.86522817611694	8.07294845581055	7.51037073135376	7.30530834197998	7.24949169158936	7.55851650238037	8.01648998260498	7.37655878067017	8.01757621765137	8.05149936676025	7.65609836578369	7.40288019180298	7.39619922637939	7.83946561813354	7.946692943573	7.23195362091064	7.06762886047363	7.60805511474609	7.49645900726318	7.15170669555664	7.03678846359253	7.42465305328369	7.42607164382935	7.78408193588257	7.895179271698	7.95004320144653	7.15161514282227	7.96450471878052	+	IPF_Ktr	18	18	18	51.9	51.9	51.9	53.166	0	95.215	5570600000	94	5.61063	0.000716981	-0.518769	-5.7986	E9PIR7;F8W809;A0A087WSW9;A0A182DWI3;A0A087WSY9;Q16881;E2QRB9;E9PKD3;A0A0B4J225;E9PIZ5;E9PLT3;E9PKI4;E9PQI3;E9PRI8;A0A096LPD9;E7EWK1;A0A096LPK7;A0A182DWF2;D3YTF8;A0A182DWF3;Q9NNW7
7.65966892242432	7.61527633666992	7.61783885955811	7.75256299972534	7.50826025009155	7.06498193740845	7.46726751327515	7.63904809951782	7.25630855560303	7.6314640045166	7.35939884185791	7.82871770858765	7.02073431015015	6.99494600296021	7.83548784255981	7.52597713470459	7.55336093902588	6.0102424621582	6.29498958587646	8.06636333465576	7.80656003952026	7.38895320892334	7.2341628074646	7.75033855438232	7.83413457870483	7.44229173660278	7.56689691543579	7.40589237213135	6.89524030685425	6.52694034576416	7.58773326873779	7.6415433883667	+	IPF_Ktr	9	9	9	32.4	32.4	32.4	44.022	0	71.359	4150900000	85	4.46423	0.00233613	0.645969	4.86254	A0A087WSY5;Q96IY4;CON__Q2KIG3
8.31850147247314	8.35598754882813	8.27751731872559	8.19387531280518	7.53674793243408	7.5088529586792	8.08393287658691	8.15920639038086	8.78247261047363	7.9501748085022	7.91231775283813	8.63582515716553	7.39385604858398	7.83378458023071	8.15597343444824	8.06714534759521	8.33249950408936	8.11109447479248	8.04438304901123	8.33237743377686	8.00376224517822	8.00919628143311	7.53122329711914	8.45189380645752	8.11554431915283	8.09450626373291	8.29047966003418	7.81932687759399	7.34982109069824	7.91966390609741	8.52081108093262	8.24472236633301			3	3	1	26.1	26.1	7.8	12.534	0	216.31	15560000000	165	2.26538	0.0581485	0.350725	2.99722	A0A087WSY6
7.25338649749756	7.16112852096558	6.03407096862793	6.56706619262695	7.2658314704895	7.39934492111206	7.08810043334961	6.88399076461792	6.31861639022827	6.54862546920776	7.40660810470581	6.46126747131348	7.57743453979492	7.59448099136353	6.94043684005737	6.66808032989502	6.97926616668701	7.34541273117065	7.53761768341064	6.19377613067627	6.62348699569702	6.99784469604492	7.08578968048096	6.49739503860474	6.15191411972046	6.93205261230469	6.41741037368774	7.52231359481812	7.33551788330078	7.42370462417603	7.15189075469971	7.26361227035522	+	IPF_Ktr	6	6	6	39.4	39.4	39.4	17.629	0	16.381	1230300000	36	4.82458	0.00154167	-0.666943	-5.15644	K7ERP4;A0A087X2I2;A0A087WT12;P36969;K7EKX7;R4GNE4;K7ENB4;K7EJ20;A0A0A0MTT1;A0A087X247
6.42012596130371	6.24739789962769	6.47054290771484	6.08434438705444	6.76458692550659	7.04583120346069	6.77705669403076	6.61831712722778	6.10108947753906	6.55364847183228	7.02189207077026	6.43574953079224	7.17533779144287	6.93697071075439	6.67955493927002	6.18305349349976	6.24994516372681	6.17601156234741	6.98316621780396	6.55087614059448	6.32995748519897	6.20098781585693	6.58511066436768	6.44556188583374	6.63154077529907	6.16776466369629	5.45069789886475	6.92151498794556	6.69894409179688	6.78545808792114	6.34617567062378	6.77783966064453	+	IPF_Ktr	3	3	3	7.9	7.9	7.9	49.094	0	7.3136	442760000	18	3.50802	0.00957029	-0.458735	-4.07518	A0A087WT27;J3KN95;O95394;H0Y8I3;H0Y987
6.10631608963013	6.98969888687134	6.02327680587769	7.16241502761841	7.02792024612427	6.8480658531189	6.79164171218872	6.58902645111084	7.10527181625366	6.92459440231323	6.57093334197998	7.09127998352051	6.46793365478516	7.35644674301147	7.08446884155273	6.86907148361206	6.94865751266479	7.32306623458862	6.96688747406006	7.04972171783447	6.99338340759277	7.04688501358032	6.904700756073	6.2897367477417	6.99773597717285	6.2776517868042	6.20644569396973	7.29653358459473	6.85799551010132	7.19189786911011	6.97797060012817	7.12270736694336			4	4	4	4.9	4.9	4.9	146.07	0	14.159	1256100000	25	0.926276	0.366807	-0.213501	-1.60713	A0A087WTK0;A0A087WVC6;Q12913;E9PPH3
7.33617925643921	6.37438821792603	7.29848194122314	5.77575302124023	7.22227430343628	7.65422487258911	7.05891942977905	6.18901205062866	6.00430202484131	7.15057229995728	7.59811162948608	7.12391710281372	7.36047983169556	7.18721055984497	7.14535188674927	6.9624547958374	7.12434101104736	7.13716411590576	7.57135915756226	7.0214786529541	6.56802606582642	7.21590185165405	7.60027551651001	6.38088703155518	7.19796943664551	6.2812328338623	7.37717866897583	7.50657272338867	7.16265392303467	7.27834177017212	7.1885347366333	7.12362289428711	+	IPF_Ktr	12	12	7	29.1	29.1	16.5	58.535	0	85.724	2020100000	50	2.62493	0.0333975	-0.530836	-3.32009	A0A087WTT1;P11940;E7EQV3;E7ERJ7;H0YAR2;Q9H361;H0YB86;E5RGH3;E5RJB9;H0YBN4;Q4VXU2;H0YEQ8;E5RH24;B1ANR1;H0YAP2;H0YAS7;H0YAS6;H0YB75;H0YC10;E5RGC4;E5RFD8;H0YER0;E5RHG7;H0Y6X6;Q5JQF8
6.98235702514648	6.08877801895142	6.43422031402588	6.12333965301514	6.11183929443359	7.20766115188599	6.73697805404663	5.86952590942383	6.24896764755249	6.19075345993042	7.18161487579346	6.28655481338501	6.715735912323	7.02139616012573	5.83921194076538	6.55048942565918	6.22867965698242	6.93499326705933	7.04520559310913	6.83637475967407	6.23996114730835	6.736159324646	6.68859052658081	6.90354204177856	6.79451608657837	5.9938325881958	6.92876625061035	6.8197283744812	6.93277311325073	6.89339542388916	6.87080335617065	6.83652019500732	+	IPF_Ktr	4	3	3	12.4	10.2	10.2	40.04	0	7.5944	366910000	9	3.16632	0.0151532	-0.483192	-3.78776	A0A087WUK2;O14979
7.05835008621216	6.85775470733643	7.61848735809326	6.73017644882202	7.22274255752563	7.72430038452148	6.91971063613892	6.852614402771	7.02787923812866	7.24792432785034	7.69129371643066	6.61748266220093	7.87255811691284	7.12697505950928	7.24858617782593	7.71151208877563	6.98322916030884	7.15044927597046	7.23527574539185	6.81717538833618	6.50862407684326	6.91157293319702	8.1431713104248	6.45936250686646	7.68420791625977	6.75414180755615	7.22175312042236	7.30954504013062	6.81003761291504	7.24812030792236	7.1385235786438	7.28719711303711	+	IPF_Ktr	4	4	4	38.6	38.6	38.6	16.161	0	84.356	3449500000	84	2.78994	0.0259849	-0.460623	-3.46461	A0A087WUL2;P49720;A0A087WXQ8;A0A087WY10
7.51384305953979	7.56720304489136	6.43685913085938	7.1974458694458	7.84456396102905	7.72140645980835	7.68021774291992	7.13896560668945	7.41427135467529	7.14934253692627	7.71769523620605	7.2208399772644	7.45204734802246	7.79367876052856	7.30142068862915	6.88982248306274	7.16405534744263	7.71712112426758	8.05257892608643	7.10873413085938	6.15962171554565	7.50976705551147	7.8411717414856	6.1098313331604	7.43498373031616	7.4744930267334	7.05468940734863	7.59788179397583	7.78256559371948	7.77005624771118	7.05560779571533	7.52832508087158	+	IPF_Ktr	10	10	10	57.9	57.9	57.9	21.938	0	52.24	3601800000	88	2.79977	0.0257905	-0.527872	-3.47317	A0A087WUQ6;P07203
7.52945613861084	7.73414325714111	8.12713718414307	7.89896631240845	7.89202785491943	7.86288833618164	7.37659502029419	7.9671311378479	7.94048166275024	7.75754022598267	7.90927267074585	7.76678466796875	7.43566942214966	7.56960773468018	7.70985507965088	7.99729919433594	7.7529468536377	8.20967578887939	7.89441585540771	7.61806917190552	8.09475040435791	7.79217433929443	7.69945621490479	7.84962844848633	7.52137327194214	8.07492637634277	7.46064233779907	7.69793510437012	7.3063178062439	7.73336601257324	7.8589940071106	7.95223522186279			5	5	5	30.4	30.4	30.4	30.851	0	78.995	6865100000	134	0.099133	0.907338	-0.0224867	-0.260948	A0A087WV17;Q8IYS5;A0A0A0MR14;A0A0A0MRF2;A0A087X1R2;A0A0G2JMM7;A0A087X0P3
6.07657766342163	6.76194286346436	6.62908315658569	6.38380002975464	6.80055665969849	7.82500410079956	6.5806827545166	6.63004493713379	6.31684112548828	6.56502103805542	7.16304206848145	6.69593667984009	8.22762966156006	7.81772375106812	7.79112195968628	6.29673051834106	5.87283802032471	7.4320068359375	6.4942512512207	7.13887071609497	6.6175971031189	6.40125036239624	6.73195934295654	6.21795749664307	6.63179874420166	5.9207649230957	7.41798639297485	8.0769681930542	8.79009532928467	6.93876981735229	6.20356798171997	7.15106344223022			6	6	6	72.3	72.3	72.3	17.015	0	84.34	6934600000	56	2.22395	0.0621375	-0.715793	-2.95919	A0A0A0MT31;A0A087WYT0;A0A087WV42;A0A087WZY1;P02810;A0A087WYF5
7.17969560623169	7.37509632110596	7.15896511077881	7.37814331054688	7.00363302230835	6.30945062637329	6.26041650772095	5.65311861038208	7.28623199462891	7.29444408416748	7.06591558456421	7.19370889663696	7.16764211654663	7.6177864074707	7.10994958877563	6.77767324447632	7.40642070770264	7.23195362091064	7.14971160888672	7.04222106933594	6.38804817199707	7.33467483520508	7.33711957931519	7.3483829498291	6.29129552841187	6.16015958786011	7.24241733551025	6.94453191757202	7.75885915756226	7.33589887619019	7.28107881546021	7.05812215805054			7	7	7	13.9	13.9	13.9	78.762	0	24.591	1874000000	26	0.30711	0.743262	-0.125239	-0.693955	A0A0G2JMP8;A0A0G2JMM6;A0A087WVI4;A0A0G2JPL6;A0A0G2JP95;A0A087WT65;Q7Z404;A0A0G2JNC6;C9JFU4
8.39474964141846	8.63046836853027	8.18001079559326	8.71436309814453	8.57721614837646	8.33705997467041	8.4052095413208	8.35408878326416	8.6106071472168	8.61239147186279	8.1524715423584	8.87028121948242	8.17834377288818	8.35135173797607	8.87853908538818	8.36331081390381	8.29148006439209	8.51511859893799	8.29972553253174	8.57713508605957	8.42129135131836	8.61027717590332	8.25382232666016	8.45771503448486	8.31983470916748	8.50231742858887	8.68665409088135	8.37473011016846	8.32954025268555	8.1911153793335	8.80002212524414	8.3571720123291	+	IPF_Ktr	7	7	7	35.5	35.5	35.5	25.565	0	323.31	34202000000	340	2.76301	0.0272135	0.225614	3.44116	A0A087WVJ0;A0A0A0MSH4;A0A0C4DGW3;A0A087X2A4;A0A087WWM1;P15941;B1AVQ7;A0A0A0MRB3;A0A087X0L2;A6ZIE4;A6ZIE3;A0A087X061;A0A087WZZ6;Q7Z536
8.05914688110352	8.02172660827637	7.64399528503418	7.86080503463745	8.15192127227783	8.47872543334961	7.94525194168091	7.31931447982788	7.82877588272095	7.65429210662842	8.49171161651611	7.8167781829834	8.41428756713867	8.40241622924805	7.9664044380188	7.75466918945313	8.11025333404541	8.01853370666504	8.41443824768066	7.72459554672241	7.38992786407471	8.02209854125977	8.46139335632324	7.57260465621948	6.32611036300659	7.83158826828003	7.92006587982178	8.05720996856689	8.29384899139404	8.5096321105957	7.95066165924072	8.25626087188721	+	IPF_Ktr	60	60	60	50.3	50.3	50.3	192.06	0	254.36	14776000000	377	3.74181	0.00659238	-0.570241	-4.26947	A0A087WVQ6;Q00610;J3KS13;A0A087WX41;P53675;K7EJJ5;J3KSQ2;J3KRF5;J3QL20;F5H5N6
7.1185622215271	7.75953197479248	8.01895046234131	7.63044834136963	6.96004247665405	6.2339301109314	7.76716327667236	7.47143840789795	7.21690464019775	7.73173379898071	7.23146963119507	7.37712383270264	7.16640043258667	6.29339981079102	7.82988262176514	7.97135448455811	7.15011119842529	6.15399885177612	6.85401439666748	7.37211990356445	7.80602407455444	7.54060459136963	6.8620777130127	7.74680519104004	7.69051504135132	7.70716953277588	7.87474822998047	7.53601503372192	6.33248233795166	6.84383058547974	7.05903291702271	6.45955848693848	+	IPF_Ktr	16	16	16	31.8	31.8	31.8	75.077	0	202.87	4070100000	133	4.13936	0.00381362	0.742565	4.59683	A0A087WW43;Q06033;E7ET33;CON__Q0V8M9
6.21908664703369	6.39863681793213	6.63836050033569	6.61387491226196	6.62541627883911	7.9970235824585	6.2298755645752	6.53881740570068	6.37124443054199	6.19271945953369	7.56983041763306	5.99189376831055	7.40183115005493	7.04544019699097	6.13127899169922	6.40989017486572	6.54885530471802	6.99671745300293	7.57363748550415	6.20151090621948	5.99372863769531	6.20183324813843	7.32126712799072	6.60922050476074	5.79626035690308	6.85430002212524	6.35079908370972	7.45782136917114	7.40212392807007	7.24998044967651	6.1317892074585	6.3520941734314	+	IPF_Ktr	4	4	4	7.9	7.9	7.9	105.85	0	21.663	984200000	15	6.33356	0.00016	-0.912405	-6.39568	A0A087WW66;Q99460
6.54131174087524	5.88653182983398	6.6879734992981	6.46798133850098	6.68317222595215	7.37430810928345	6.8913197517395	6.27743101119995	6.13157796859741	6.08964586257935	7.21979379653931	6.08114957809448	7.00813150405884	7.00573825836182	6.14763593673706	6.57506084442139	6.69192123413086	6.99193906784058	7.20563745498657	6.23451042175293	6.41902160644531	6.18694829940796	6.9115891456604	5.96167182922363	6.45668125152588	6.1405668258667	6.29910898208618	7.15941667556763	7.06179141998291	7.10561227798462	5.65646409988403	6.76148414611816	+	IPF_Ktr	6	6	6	30.5	30.5	30.5	38.217	0	12.669	574600000	21	6.3151	0.000230769	-0.730298	-6.38031	A0A087WWM4;F8WAN9;H0YNJ6;Q9P2T1;H0YMB3;H0YLV5;H0YLB8;H0YNS9;H0YN22;H0YK13;H0YMW6;H0YK71;H0YNH0;H0YKE1;P36959
7.46794843673706	7.60085296630859	7.72033309936523	7.55827665328979	7.38722944259644	7.49192190170288	7.5350661277771	7.5281834602356	7.58897733688354	7.38205289840698	7.03602981567383	7.69302320480347	7.60847234725952	7.68586730957031	7.53706312179565	7.13672065734863	7.56754398345947	7.64996719360352	7.48235893249512	7.44476270675659	7.52498006820679	7.43972730636597	7.78941869735718	7.34962701797485	7.23172426223755	7.31272745132446	7.52597713470459	7.55355548858643	7.55768775939941	7.70964288711548	7.6586217880249	7.7773904800415			9	9	9	14.3	14.3	14.3	100.03	0	72.264	3873400000	129	0.753707	0.444531	-0.0898667	-1.38483	A0A087WXI5;P12830;A0A087WX17;A0A087WU43;H3BNC6;J3QKP1;H3BVI7
7.09743070602417	7.31107521057129	7.24753141403198	7.26026201248169	6.06950235366821	7.14513444900513	6.85703706741333	6.94700193405151	7.49266242980957	7.22060489654541	6.86644697189331	7.2905912399292	7.10209035873413	7.57326602935791	7.47471141815186	7.2710280418396	7.35129356384277	7.41612434387207	6.99444055557251	7.36595582962036	7.45723056793213	7.02604293823242	7.22688341140747	7.18514537811279	7.48201560974121	7.31678771972656	7.23992490768433	7.26939630508423	7.22683191299438	7.15941667556763	7.73704147338867	7.99817228317261			13	13	13	33.5	33.5	33.5	63.693	0	47.128	2692200000	63	0.167154	0.856508	-0.0511504	-0.415782	A0A087WXM8;P50895;K7ENU8
8.31154155731201	8.95503807067871	8.23560428619385	8.31147861480713	8.75678825378418	8.87139225006104	7.95573091506958	8.1333475112915	8.10581684112549	7.22701215744019	9.01110458374023	8.49663925170898	8.71897506713867	9.49656963348389	8.97033309936523	8.16106796264648	8.98315238952637	9.03072071075439	9.5969705581665	8.30096530914307	7.98451852798462	6.98675394058228	8.2182731628418	7.22039556503296	8.23284339904785	7.58968162536621	8.59620094299316	8.68851757049561	9.4484281539917	8.96680355072021	8.42368793487549	8.8727560043335	+	IPF_Ktr	7	7	7	29.9	29.9	29.9	16.89	0	108.6	60201000000	267	2.63055	0.0331828	-0.702343	-3.32505	A0A087WY73;Q16378
7.53350496292114	6.53001022338867	6.63359498977661	6.98108434677124	6.83834505081177	7.14107322692871	7.47957515716553	5.91178560256958	6.40020990371704	7.11082553863525	7.38886451721191	6.42287015914917	8.10994911193848	7.29600667953491	6.47710943222046	7.19351434707642	6.76895618438721	7.33077907562256	7.10366678237915	6.34410667419434	6.11135625839233	6.67940044403076	7.39965629577637	6.81670999526978	6.86936664581299	6.37623167037964	6.98495006561279	5.81201982498169	6.69283819198608	7.11574363708496	6.94586229324341	7.25068807601929			3	3	3	54.1	54.1	54.1	11.065	0	14.743	1779000000	40	1.89259	0.102693	-0.462926	-2.64723	D6RFM0;D6RAH7;H9KV45;A0A0A0MQU3;A0A087WY85;P62837;P61077;D6RAW0;D6RA11;A0A087WW00;C9J9H9;Q9Y2X8;P51668
6.55401659011841	6.91380310058594	7.15836238861084	6.26002168655396	6.99459886550903	6.96424531936646	7.04626083374023	6.14995431900024	6.99036979675293	6.82476329803467	6.99687910079956	6.925940990448	6.92849826812744	6.96666240692139	6.93399810791016	6.48531246185303	6.89407205581665	6.97178602218628	7.03650903701782	6.81014966964722	6.46260356903076	6.38469743728638	6.97098350524902	6.53323173522949	6.96930408477783	6.81505966186523	7.05918455123901	6.74148273468018	6.29288005828857	6.85000848770142	6.81761837005615	6.91667509078979			4	4	4	28.4	28.4	28.4	23.764	0	22.328	1018700000	34	1.29279	0.229982	-0.194546	-2.03325	A0A087WYR3;O43399;A0A087WZ51
7.71444702148438	7.20997047424316	7.8859715461731	7.73214435577393	7.7835750579834	7.99047660827637	7.39332962036133	7.58588933944702	7.40815496444702	7.80915546417236	8.16459083557129	7.63075304031372	8.0351095199585	7.79304981231689	7.73820161819458	8.00633811950684	7.55069303512573	7.90776062011719	7.97335863113403	7.56043291091919	7.48461294174194	7.87670850753784	8.12067222595215	7.24124765396118	7.79771041870117	7.70108413696289	7.92130136489868	7.76113796234131	7.79005289077759	7.81408786773682	7.5221700668335	7.82510805130005	+	IPF_Ktr	16	16	16	40	40	40	56.967	0	71.763	7869100000	155	3.23663	0.0134411	-0.286538	-3.84731	A0A087WYS1;E7EUC7;Q16851;C9JNZ1;C9JVG3;C9JQU9;C9JWG0;C9JUW1;C9JTZ5;F2Z3H1
7.15170669555664	6.89195537567139	7.02077531814575	6.31608295440674	6.87872838973999	8.15317440032959	7.42285251617432	6.1182599067688	6.84463882446289	6.88376379013062	8.23497295379639	6.91197204589844	8.18540000915527	8.22357368469238	7.04489231109619	7.23385858535767	6.96489095687866	7.22138833999634	8.08425426483154	6.97944355010986	6.79496097564697	7.03072118759155	8.16524410247803	6.37547636032104	6.70777797698975	7.07276439666748	7.16345977783203	7.84217214584351	8.18585395812988	8.01628112792969	7.08486223220825	7.85664415359497	+	IPF_Ktr	7	7	7	40.9	40.9	40.9	19.155	0	86.633	5252700000	70	7.2399	0.000571429	-1.04014	-7.16025	A0A087WYT3;Q15185;B4DDC6
6.70654726028442	6.66761159896851	7.08578968048096	6.0560359954834	7.00548076629639	6.97326183319092	6.86001443862915	6.71897459030151	6.71254014968872	6.8496527671814	6.79885101318359	6.88333225250244	7.21906042098999	7.13411331176758	7.03282022476196	6.71027040481567	6.68764495849609	7.01038455963135	6.92247629165649	6.77119064331055	6.71008348464966	7.34978246688843	7.01233100891113	6.22260236740112	6.77704238891602	6.89470911026001	6.97945737838745	6.89305114746094	6.93660402297974	6.92057180404663	6.79017972946167	6.94641304016113			6	6	6	29.6	29.6	29.6	29.114	0	30.63	1137100000	25	1.40108	0.198348	-0.191762	-2.15032	D6RHI9;A0A087WZM2;O00584;H0YAE9;D6REQ6;A0A087WWI1;J3QQ64
5.90853595733643	6.56081342697144	6.29051446914673	6.58902454376221	6.51770973205566	5.89663076400757	6.66400241851807	6.88690233230591	6.22120189666748	6.07429075241089	6.19183015823364	6.24610662460327	6.55969142913818	6.97801160812378	6.72458696365356	6.0992636680603	6.25241374969482	7.25309562683105	6.77755737304688	6.15245485305786	6.20866298675537	6.093665599823	6.90195941925049	6.28876972198486	6.18248653411865	6.69813537597656	5.72898149490356	6.85398387908936	6.82180833816528	6.70439958572388	5.97268342971802	6.91345882415771			3	3	3	5.5	5.5	5.5	104.78	0	6.5876	490550000	9	2.16336	0.0677309	-0.376561	-2.90321	A0A087X054;Q9Y4L1
8.73537540435791	9.12070560455322	8.54201602935791	9.05334758758545	8.80215740203857	8.74317264556885	8.83783435821533	8.45141792297363	8.78040409088135	8.6806526184082	8.46335506439209	8.74470710754395	8.2484884262085	8.71027851104736	8.61393642425537	8.52356433868408	8.76456451416016	8.723464012146	8.51287078857422	8.69263553619385	9.01359558105469	8.36233139038086	8.672532081604	9.08141899108887	8.82537460327148	8.77092552185059	8.77993583679199	8.74712467193604	8.64568710327148	8.69348049163818	8.88840389251709	8.9002799987793			15	15	15	61.9	61.9	61.9	36.269	0	236.06	64352000000	576	0.921073	0.368486	0.118086	1.60067	A0A087X0D5;P09668;E9PKT6
7.0483250617981	7.19459772109985	7.53853607177734	7.08141946792603	7.51678657531738	7.24338531494141	7.37736082077026	6.63351917266846	7.07696771621704	7.29786968231201	7.27514982223511	7.13987922668457	7.84333848953247	7.51952600479126	7.08471918106079	7.60312271118164	7.01953172683716	7.32862424850464	7.38902425765991	7.02661514282227	6.95556259155273	7.46248769760132	7.47561311721802	6.59734106063843	6.78888940811157	7.09978437423706	7.00320196151733	7.29411315917969	7.11487770080566	7.39809656143188	7.28506183624268	7.19245576858521			14	14	14	38.6	38.6	38.6	39.452	0	40.802	2712300000	114	2.04522	0.0814904	-0.262003	-2.79276	A0A087X0K1;Q9Y376
8.98112964630127	8.93980884552002	8.86253070831299	9.40121078491211	8.93804454803467	8.47979068756104	8.93133068084717	8.96592140197754	9.18788719177246	8.71378421783447	8.56437015533447	9.35447311401367	8.12865734100342	8.82180786132813	9.05419158935547	8.98193645477295	9.01085090637207	8.69299697875977	8.89371776580811	9.28856182098389	8.77037334442139	8.96170616149902	8.28162384033203	9.19783210754395	8.69237995147705	9.05430698394775	9.25222206115723	8.57585716247559	8.33695983886719	8.70745944976807	9.34273815155029	8.95284080505371	+	IPF_Ktr	7	7	5	94.2	94.2	75	11.434	0	145.15	106920000000	192	3.55357	0.00876757	0.400096	4.11316	A0A087X0Q4;A0A087WW87;P01614
6.2208776473999	6.76632356643677	6.3965482711792	6.67796277999878	6.64064025878906	5.9802131652832	6.54481172561646	6.03003740310669	6.62442064285278	6.41081047058105	6.68980598449707	6.39800119400024	6.40680313110352	7.06803750991821	6.66738748550415	6.43575382232666	6.09888362884521	6.36758089065552	6.52680444717407	5.95216035842896	6.14147090911865	6.34427404403687	6.44192790985107	6.2531270980835	6.55589199066162	6.13976669311523	6.24688673019409	6.44944763183594	6.63472890853882	6.67251348495483	6.56173324584961	6.37112236022949			4	4	4	6	6	6	108.34	0	8.7161	389850000	9	0.520264	0.582267	-0.100039	-1.05064	A0A087X0S5;P12109
7.23124027252197	7.41092920303345	7.92325448989868	7.51835584640503	7.32141208648682	7.34822702407837	6.20698022842407	7.74007034301758	7.71386003494263	7.48162889480591	6.23022985458374	7.48032331466675	6.39311361312866	7.31843900680542	7.38467597961426	6.20168781280518	7.41060876846313	7.86280488967896	7.69262647628784	7.47291707992554	7.7189998626709	6.58530426025391	7.74731874465942	6.64015769958496	7.77960348129272	7.70564126968384	7.3960075378418	7.45380735397339	7.35900020599365	7.4233603477478	7.82426261901855	7.90005016326904			9	9	9	37	37	37	38.78	0	71.436	3479100000	48	0.00737773	0.994741	0.00422595	0.0212896	A0A087X0T8;A0A087X1W8;A0A0A0MTJ8;X5DQS5;Q9BY67;F5H125;H0YG94;F5H8J9
6.21961069107056	5.97401714324951	5.82916736602783	6.25578451156616	6.1990008354187	7.05022525787354	6.43920612335205	6.37611818313599	5.81830501556396	6.80180311203003	6.45281362533569	6.35112333297729	6.82942390441895	6.64381313323975	6.64527463912964	6.39579296112061	6.23698472976685	6.18179607391357	6.19628667831421	6.31187343597412	6.63688468933105	6.25645351409912	5.87995624542236	6.46310329437256	6.12075805664063	6.63699913024902	6.20044040679932	6.42913818359375	6.31584978103638	6.44918537139893	5.91601228713989	6.27490043640137			5	5	5	20.5	20.5	20.5	43.733	0	16.181	324100000	13	0.729046	0.456197	-0.147819	-1.35157	G3V4F2;A0A087X0W7;Q86TX2;A0A087WT95;P49753
8.16705131530762	8.17140483856201	8.16577816009521	8.30243873596191	8.166015625	7.71185779571533	8.13062286376953	8.38763904571533	7.99588537216187	8.11590957641602	7.71860980987549	8.2137565612793	7.78886079788208	7.53491401672363	8.10798931121826	8.27107429504395	8.12975406646729	7.7774338722229	7.76110076904297	8.43202304840088	8.33286285400391	8.15694236755371	8.06280708312988	8.06751728057861	8.45295143127441	8.1975564956665	7.93335056304932	8.06404590606689	7.46040153503418	7.90639448165894	7.97233724594116	8.0328197479248	+	IPF_Ktr	6	6	6	32.4	32.4	32.4	25.402	0	45.312	16653000000	219	3.63822	0.00757895	0.315537	4.18358	A0A087X1J7;P22352;H0YBE4;E5RG32;H0YC19
6.36621999740601	5.84015989303589	6.28056573867798	6.25761985778809	6.09259271621704	6.55414438247681	6.07862520217896	6.14201164245605	6.12879514694214	6.16561031341553	6.66556644439697	5.86663198471069	7.18540048599243	7.66074228286743	6.10185861587524	6.17324161529541	6.91380834579468	6.8636736869812	7.2128529548645	6.01179790496826	6.73606157302856	7.18258571624756	6.63560390472412	6.04257917404175	6.52528858184814	6.62515926361084	6.37425422668457	6.56642723083496	7.89176607131958	7.15485000610352	6.69283819198608	6.89383363723755	+	IPF_Ktr	5	5	5	57.4	57.4	57.4	6.5677	0	14.224	781490000	19	2.5479	0.0374207	-0.553397	-3.2519	A0A087X1J9;A0A0B4J2E2;Q16663;P10147;P55773
6.65911722183228	6.55032634735107	6.38809251785278	6.59789276123047	6.66498947143555	6.97426748275757	6.53674793243408	6.2414436340332	6.01475286483765	6.34683322906494	7.06035804748535	6.38136768341064	7.61022329330444	6.72719955444336	6.60620927810669	6.11235666275024	6.50654554367065	6.65137481689453	7.2131986618042	6.2324104309082	6.31182956695557	6.60857963562012	6.91618013381958	6.38573217391968	6.21918439865112	6.59939813613892	5.89939880371094	6.78717708587646	6.5795726776123	7.09415674209595	6.58358430862427	6.78361082077026	+	IPF_Ktr	4	4	4	45.8	45.8	45.8	17.981	0	26.257	707900000	22	6.16718	0.000380952	-0.571485	-6.25744	A0A087X1K9;E5RGR0;O75608;E5RJ48;B4DP64
7.82155275344849	7.67553091049194	7.74196290969849	7.72527456283569	7.9161434173584	8.07287502288818	7.80441188812256	7.40020990371704	7.48773193359375	7.64443874359131	8.09964656829834	7.68912220001221	7.89385032653809	7.94469499588013	7.69715976715088	7.94735527038574	7.68255138397217	7.78242254257202	8.02649211883545	7.33833694458008	7.43879556655884	8.02840900421143	7.80134201049805	7.31641054153442	7.42145586013794	8.02759456634521	7.60011196136475	7.78432464599609	7.83888053894043	7.98771524429321	7.66114044189453	7.6886157989502	+	IPF_Ktr	13	13	13	61.8	61.8	61.8	29.126	0	167.22	7433600000	201	2.42823	0.0449022	-0.230717	-3.14496	A0A087X1Z3;Q9UL46;H0YM70;H0YKU2
6.94279146194458	6.60823726654053	6.88792657852173	6.82857465744019	6.06307172775269	6.8466649055481	5.83258390426636	5.88273096084595	6.81606245040894	5.68187856674194	6.19081258773804	6.76193523406982	6.82067441940308	7.02081680297852	6.96487236022949	6.75601959228516	6.23780298233032	7.0664005279541	6.72992563247681	5.73078298568726	6.23736619949341	7.03522968292236	5.89780807495117	5.84799861907959	5.90234041213989	6.60732650756836	7.06118869781494	6.25241613388062	6.96512651443481	7.31257915496826	7.20544815063477	6.85000276565552			8	8	8	4.8	4.8	4.8	202.29	0	9.1134	982260000	35	0.55111	0.560984	-0.205297	-1.09758	A0A087X208;O00468;H0Y5U1
6.92233085632324	6.90462350845337	6.39490604400635	6.51576232910156	6.13323020935059	7.00034713745117	6.83400726318359	6.17453479766846	6.33304023742676	6.39375495910645	7.0273494720459	5.93073654174805	6.96829605102539	7.00872802734375	6.2316837310791	6.52018260955811	6.56279468536377	6.88720083236694	7.22391128540039	6.62094783782959	6.46414089202881	6.77228498458862	6.58463668823242	6.28013944625854	6.46847009658813	6.46723318099976	6.00533390045166	6.85120344161987	6.92951107025146	7.01405811309814	6.44674348831177	7.02624702453613	+	IPF_Ktr	6	6	6	18.6	18.6	18.6	45.796	0	23.874	471850000	14	4.70742	0.00171154	-0.490725	-5.06092	A0A087X2I1;P62333;H0YJC0;H0YJS8;H0YJX2;H0YJE9;H0YJT1
6.76970958709717	6.7605504989624	6.83876705169678	6.18723249435425	6.83926439285278	6.51299428939819	7.68482732772827	5.74378824234009	6.19466352462769	7.1851167678833	6.68794965744019	6.57181930541992	6.07741785049438	6.4280743598938	6.88888692855835	6.68685388565063	6.14323091506958	6.15530157089233	6.68115997314453	7.43705272674561	7.42913818359375	6.42547607421875	6.4945182800293	7.12201929092407	7.23471975326538	6.31173324584961	6.91601133346558	6.75581407546997	6.56647968292236	6.07274436950684	6.72781753540039	6.40821933746338			4	4	3	23.6	23.6	16.8	23.353	0	30.777	1013500000	27	1.3025	0.227065	0.330088	2.04388	A0A096LPE2;P35542;E9PR14;G3V1D9;P0DJI9
7.42947769165039	5.66265964508057	8.61392593383789	8.54804515838623	7.50937747955322	6.22445440292358	7.50290489196777	7.47523498535156	7.64274120330811	7.4814281463623	6.34803199768066	7.63517189025879	6.25381135940552	7.38383340835571	7.55388307571411	6.85102796554565	7.39266157150269	7.29234457015991	7.37269115447998	7.80755519866943	7.35947513580322	7.85070133209229	6.62460660934448	7.52946901321411	5.87133502960205	6.21819448471069	7.63517189025879	5.92146492004395	7.22008180618286	6.33107089996338	7.6630597114563	7.52542066574097			3	3	2	2	2	1.6	189.63	0.0025278	2.9347	7513600000	91	1.78045	0.119935	0.656481	2.538	A0A0A0MRG9;Q96SN8;F8WBJ0;F8WF55;F8WCI3;Q5JTU8;B1AMJ5
7.64191007614136	7.5070595741272	6.48049259185791	6.66970205307007	7.59577178955078	7.53609085083008	7.31479406356812	7.62941980361938	7.25054216384888	6.51818037033081	7.69648742675781	7.45918130874634	7.58265399932861	7.58800268173218	7.50834131240845	7.7131290435791	7.49236917495728	7.56921005249023	7.49842071533203	7.03702783584595	6.3903751373291	7.8515887260437	7.47832107543945	6.53346490859985	7.46220350265503	7.43126726150513	7.50377702713013	7.70441627502441	7.37621164321899	7.68793916702271	7.31022596359253	7.45692729949951			7	7	7	38.2	38.2	38.2	30.315	0	28.481	3381700000	44	1.49269	0.176337	-0.3218	-2.24689	A0A0A0MRJ6;H7BY58;P22061;F6S8N6;C9J0F2;F8WDT3;F8WAV5;F8WAX2
6.60743379592896	6.18947410583496	6.38748598098755	6.65015172958374	6.73293209075928	6.97210073471069	6.5075798034668	5.84528923034668	6.09968280792236	6.53741312026978	6.22058296203613	6.0229344367981	7.2553448677063	6.98097085952759	5.9677357673645	6.54825448989868	6.16265249252319	6.01518583297729	6.93207788467407	6.82748699188232	6.28741264343262	6.53441429138184	6.89042091369629	6.4989447593689	6.23317337036133	6.52760028839111	6.33237743377686	6.28981256484985	6.6593074798584	6.13082408905029	6.32608461380005	6.40271997451782			4	4	4	12.6	12.6	12.6	43.728	0	29.449	431460000	15	1.08387	0.298608	-0.223285	-1.79683	A0A0A0MRL7;P55210;Q5SVL2
6.15961217880249	6.42094898223877	6.13231563568115	6.24279546737671	6.26342105865479	6.93560314178467	6.07292127609253	6.3446216583252	6.11908149719238	6.29270601272583	7.09502983093262	6.08860921859741	7.21803617477417	7.19426441192627	6.40229368209839	6.33849954605103	5.97562313079834	6.33558702468872	6.7755012512207	6.45839262008667	6.70289373397827	6.11549282073975	6.49245405197144	6.48854970932007	6.47662162780762	6.61938571929932	6.25863456726074	6.83923292160034	7.07258081436157	7.08095121383667	5.78774929046631	6.36294174194336	+	IPF_Ktr	9	9	9	9.1	9.1	9.1	145.01	0	10.409	426530000	12	4.23881	0.00330303	-0.522335	-4.67829	A0A0A0MRM8;A0A0D9SGC1;E7EW20;Q9UM54;Q5JVM0
10.8957929611206	10.9945154190063	10.7803316116333	10.9567584991455	10.6845579147339	10.3127269744873	10.767786026001	11.0942268371582	11.2667016983032	10.8385410308838	10.2698860168457	11.165807723999	10.1463136672974	10.3711414337158	10.7317657470703	10.9622459411621	10.8019313812256	10.4132490158081	10.6837406158447	11.1598081588745	10.7971496582031	10.8416786193848	9.94859886169434	10.9653196334839	10.6476669311523	10.8133277893066	10.8779296875	10.4777145385742	9.980149269104	10.4775123596191	10.9225330352783	10.6526432037354	+	IPF_Ktr	29	29	17	59.6	59.6	45.9	43.911	0	323.31	6728400000000	4771	4.89007	0.00155056	0.485853	5.20982	A0A0A0MS08;P01857;A0A0A0MS07
9.19736289978027	9.2586612701416	9.31169033050537	9.27946186065674	8.9653902053833	6.71403169631958	9.27355670928955	9.14680957794189	8.51329708099365	8.68793869018555	8.533034324646	8.66501808166504	8.48733615875244	7.22365188598633	8.63359928131104	9.23078060150146	9.16817283630371	8.18825340270996	7.99113321304321	9.19783210754395	9.78156852722168	9.58775615692139	8.57593822479248	9.46787452697754	8.50029182434082	8.00242519378662	9.16313171386719	7.60710096359253	7.05762815475464	8.67947292327881	7.90990352630615	8.33445358276367	+	IPF_Ktr	22	22	22	61.2	61.2	61.2	47.428	0	323.31	124640000000	646	2.95242	0.0207258	0.875657	3.60512	A0A0A0MS09;P01880
8.48370170593262	8.28287124633789	8.41589069366455	8.4417896270752	8.01464653015137	7.50722169876099	8.23101043701172	8.24246692657471	8.86388778686523	8.35930442810059	7.97989416122437	8.53429222106934	7.746750831604	7.82075977325439	7.93189477920532	8.44961738586426	8.44191455841064	7.88021326065063	8.2511510848999	8.66009712219238	8.31712245941162	8.5383472442627	7.77871561050415	8.69944763183594	8.01598834991455	7.94993114471436	8.27884483337402	7.76557159423828	7.68592977523804	8.17017364501953	8.58369731903076	8.23111248016357	+	IPF_Ktr	8	5	4	62.2	52.9	43.7	13.056	0	41.28	26399000000	156	3.52908	0.00921505	0.424239	4.09276	A0A0A0MS15;A0A075B7F1
5.93799066543579	6.29516458511353	6.25832796096802	6.23908615112305	6.32534027099609	7.40072774887085	6.28606843948364	6.17731428146362	6.2204327583313	6.453537940979	7.31601238250732	6.37841510772705	7.62961339950562	6.85736846923828	5.69474697113037	6.35612726211548	6.90211296081543	6.77021837234497	7.17061376571655	6.19926691055298	6.5217399597168	6.74290752410889	7.20671796798706	6.3103928565979	6.02054595947266	5.97378826141357	5.69494771957397	7.16961574554443	6.11013507843018	7.19512462615967	6.55409097671509	6.08489465713501	+	IPF_Ktr	3	3	3	20.3	20.3	20.3	33.422	0	48.575	669240000	7	6.32025	0.000235294	-0.82316	-6.38459	G3V4S9;A0A0A0MS87;Q9UN36;G3V5L7;G3V5S0;G3V392;G3V5G0;A0A0U1RR50;G3V2I9;G3V5H8;G3V578;H0YJT9;G3V5B5;G3V239;G3V5P9;G3V5D7;G3V2S0;G3V3C3;G3V2Y3;G3V5G7;G3V552;G3V3X3;G3V3P6;H0YJ56;G3V4T9;G3V2T2;G3V5A6;G3V280;G3V3P1;G3V5V9;G3V3D5;G3V3X2;G3V285;G3V3L1;G3V4S2;G3V271;G3V358;G3V2A6;G3V5B7;H7C0X0;G3V383
6.9555721282959	7.01711702346802	7.38687324523926	7.34886932373047	7.324303150177	7.28566980361938	7.01961469650269	7.29238891601563	7.57126617431641	6.02710962295532	6.65041637420654	7.19733572006226	6.8959527015686	7.43915891647339	7.43879556655884	6.57563638687134	7.32520771026611	7.6143593788147	7.18923759460449	7.37480354309082	7.52010345458984	6.85305309295654	7.33243846893311	7.3874077796936	7.13446378707886	6.07286405563354	7.33537769317627	7.28425025939941	7.11839723587036	7.45798778533936	7.50539398193359	7.37792539596558			5	5	5	15.8	15.8	15.8	42.882	0	13.023	1966700000	63	0.400281	0.667806	-0.126287	-0.857716	A0A0A0MSA9;A0A0C4DG49;P15151
7.49727535247803	7.45987462997437	7.80342292785645	8.03698825836182	8.07602119445801	7.3599681854248	7.35460758209229	8.00638008117676	7.80176019668579	7.66573095321655	7.45004892349243	7.45801830291748	7.68318223953247	7.81695699691772	7.76246118545532	7.64231586456299	7.98987674713135	8.0685567855835	7.61403179168701	7.73099231719971	8.03245735168457	7.71640396118164	7.76055812835693	7.84556293487549	7.62956237792969	7.85982847213745	7.69413995742798	7.84236574172974	7.07943439483643	7.57950925827026	7.6662278175354	7.68988561630249			19	19	19	23.8	23.8	23.8	142.42	0	66.179	7658400000	208	0.141201	0.879084	0.0321001	0.35856	A0A0A0MSN4;P12821;F6X3S4;J3KTB8;J3QRX8;J3QLR4;J3KTH9;J3KSQ5;J3KS28
7.61415863037109	7.48496866226196	7.34478521347046	6.69403743743896	7.33521699905396	7.6897349357605	7.20720338821411	6.14037036895752	6.98507165908813	6.28266429901123	7.84116554260254	6.51985740661621	7.97595977783203	7.88133907318115	7.26040554046631	6.48599576950073	6.97455787658691	7.6486234664917	7.98880863189697	6.39661741256714	6.50538063049316	6.04256391525269	7.54617214202881	6.86108875274658	7.04972171783447	6.4680814743042	6.37384986877441	7.72888088226318	7.76643514633179	7.75623273849487	6.13175821304321	7.68544626235962	+	IPF_Ktr	14	8	8	58.5	40.9	40.9	36.867	0	42.809	2402900000	50	5.52055	0.000717949	-0.959473	-5.72475	A0A0A0MSS8;P42330;S4R3Z2;S4R3D5
8.15286922454834	8.35237503051758	8.26782894134521	8.48088359832764	8.02865219116211	7.71880865097046	8.10257053375244	8.24159622192383	8.16929244995117	8.04778099060059	7.47855186462402	8.1346549987793	8.21708869934082	7.7163290977478	8.47224426269531	7.31594944000244	8.2244291305542	8.23613357543945	8.13337898254395	8.22036933898926	8.78046894073486	8.32823657989502	8.16731739044189	8.52173900604248	8.39911937713623	8.21298599243164	8.38235950469971	7.89994621276855	7.73602199554443	8.2685546875	7.91070461273193	8.54374504089355			9	9	9	39.9	39.9	39.9	24.03	0	194.78	26842000000	264	0.781046	0.429817	0.165793	1.42124	A0A0A0MSV6;D6R934;P02746;D6RGJ1
6.14684867858887	6.3870530128479	6.45946979522705	6.42083835601807	6.23154735565186	6.19324111938477	5.81314277648926	6.46310758590698	6.18001556396484	6.48179340362549	6.92994499206543	6.18753814697266	6.78649568557739	7.95116281509399	6.50724649429321	6.14597797393799	6.28867387771606	6.79547691345215	6.73770952224731	7.1294322013855	6.78304624557495	6.80597639083862	6.23479795455933	6.55412483215332	6.31190013885498	6.54222536087036	6.3835072517395	6.42670488357544	7.62697649002075	7.02530574798584	5.99567270278931	6.03157567977905			22	22	22	5.4	5.4	5.4	576.15	0	37.194	536520000	25	0.889517	0.382453	-0.263691	-1.56119	A0A0A0MT16;Q86UQ4;F5H7B7
6.76763820648193	6.49029541015625	6.18351602554321	6.11399555206299	6.48411798477173	7.16381692886353	6.96552133560181	6.41754007339478	6.03075647354126	6.63787984848022	7.01590442657471	7.0477032661438	7.21136093139648	7.05273246765137	7.19292974472046	6.4110894203186	7.07371854782104	7.05037975311279	7.38913059234619	6.72716999053955	6.701819896698	7.1918420791626	7.34729099273682	6.61483573913574	6.08165264129639	7.11819076538086	6.14485359191895	6.31684398651123	6.92034769058228	7.03854084014893	7.03766536712646	6.58683109283447			8	8	8	9.4	9.4	9.4	131.13	0	19.421	943140000	17	1.82825	0.112403	-0.36478	-2.58482	X6R433;A0A0A0MT22;P08575;M3ZCP1;A0A075B788;A0A140TA77;A0A140TA68;A0A0G2JNW2;E9PKH0
6.12086820602417	6.06081771850586	6.82019233703613	6.43050479888916	6.34971761703491	6.47931623458862	6.26681089401245	5.87077045440674	6.5751781463623	6.4455509185791	6.47983455657959	6.36873340606689	5.87400770187378	6.70893049240112	6.31528234481812	6.28449630737305	6.16434192657471	6.59881258010864	6.60197305679321	6.27102088928223	5.8976092338562	6.53821468353271	6.64162302017212	6.16982126235962	6.1900110244751	6.38557291030884	6.01822996139526	6.4474139213562	7.43563747406006	6.68539237976074	5.75586271286011	6.51666736602783			2	2	2	3.3	3.3	3.3	39.328	0.0034895	2.8046	122520000	5	0.923693	0.367812	-0.19725	-1.60392	A0A0A0MT67;Q8N387
7.38674879074097	7.60869693756104	7.40563678741455	7.58069705963135	7.75417232513428	7.41820192337036	7.27395009994507	7.58210897445679	7.65547466278076	7.69946479797363	7.29238891601563	7.86612796783447	7.50780200958252	7.91664361953735	7.57049608230591	7.48703956604004	7.85554361343384	7.89068937301636	7.7290186882019	7.46013069152832	7.75697803497314	7.71829414367676	7.67663860321045	7.5173544883728	7.54426670074463	7.13382625579834	7.5649619102478	7.3062105178833	7.87028694152832	7.75656747817993	7.99643278121948	7.8475604057312			12	12	12	28.6	28.6	28.6	48.819	0	64.899	4848300000	143	0.144609	0.877239	-0.0301408	-0.366196	A0A0A0MT71;Q6UX73
6.72603416442871	6.65552663803101	6.28761577606201	6.35335493087769	6.65448474884033	6.29600191116333	6.80365514755249	6.66599369049072	6.50081205368042	6.56747722625732	6.26045608520508	6.91827297210693	6.5903844833374	6.58924579620361	6.64638423919678	6.51141881942749	6.6983962059021	6.62862396240234	6.56610727310181	6.9331693649292	6.50206995010376	6.34863567352295	6.20732116699219	6.43139266967773	6.54336452484131	6.26901865005493	6.5998067855835	5.76132440567017	6.80263710021973	6.83310270309448	6.35513639450073	6.74180507659912			6	6	6	6.7	6.7	6.7	119.42	0	9.9122	276550000	11	0.821323	0.410504	0.133229	1.47401	E9PMP7;H0Y424;E9PMS6;A0A0A0MTE2;E9PMT2;F8WD26;J3KP06;Q8WWI1;H0YDQ3;H0YDG6;H0YE95
8.43908023834229	8.54205322265625	8.07907295227051	7.77968311309814	8.27130699157715	8.14674758911133	8.12476539611816	8.22235202789307	8.3348560333252	7.99555635452271	8.34451007843018	8.03140830993652	8.72646617889404	8.76989364624023	8.31668281555176	7.8075213432312	8.09930038452148	8.41796970367432	8.21031856536865	8.42561531066895	7.81039381027222	8.7818775177002	7.91716909408569	7.66914939880371	7.61100053787231	7.70985507965088	8.09426116943359	8.36053657531738	8.25248908996582	8.28587245941162	8.19242763519287	8.35399341583252			5	5	5	40.4	40.4	40.4	10.181	0	30.366	23224000000	185	1.39395	0.199981	-0.235588	-2.1427	A0A0A6YYJ4;Q07654;X6R3S7
6.41738367080688	5.91901683807373	6.05642986297607	6.90667390823364	6.72756576538086	7.36013889312744	6.73590230941772	6.37543487548828	6.34859275817871	6.13645648956299	7.32387065887451	6.22790908813477	7.52877521514893	7.18058443069458	6.78493118286133	6.60344314575195	6.13442993164063	6.68158483505249	6.96072769165039	6.7789044380188	6.7235050201416	7.00272750854492	7.27021265029907	6.4182653427124	6.24073076248169	6.5736255645752	6.09248447418213	6.93673992156982	7.13274002075195	7.03881883621216	6.92997550964355	6.57294130325317	+	IPF_Ktr	7	7	6	12.1	12.1	10.4	114.16	0	29.278	963110000	26	4.03614	0.00442809	-0.573297	-4.51211	A0A0A6YYL4;P57737;E7EP81;I3L167;I3L351;I3L442
7.25382232666016	6.84796714782715	6.48235130310059	6.41397619247437	7.21895551681519	6.39071035385132	6.60614490509033	6.90278053283691	6.35062789916992	8.29900550842285	6.34740352630615	7.14946556091309	6.98425006866455	6.89033174514771	6.96687841415405	6.56324529647827	6.85873556137085	6.65320301055908	6.87290191650391	7.27542638778687	7.10792207717896	6.3432936668396	6.86799192428589	7.59545230865479	7.30306625366211	7.22133588790894	7.28431797027588	6.52071762084961	6.3410439491272	6.04447889328003	7.4714822769165	7.70763826370239			3	3	3	40.2	40.2	40.2	12.478	0	22.299	1904400000	43	0.806574	0.416932	0.265551	1.4548	A0A0B4J1U3
8.78532314300537	8.0459098815918	8.07225036621094	9.27267646789551	8.4800500869751	7.84702348709106	8.70280075073242	8.70150756835938	9.10920715332031	8.57071781158447	8.2281436920166	8.24551296234131	8.13839721679688	8.31283283233643	8.53678607940674	8.52491474151611	9.189377784729	8.40585803985596	8.0627326965332	8.76077651977539	8.73488807678223	8.19390296936035	7.92094230651855	8.74470710754395	8.88931274414063	8.16752433776855	9.02131366729736	8.06710815429688	8.26620769500732	8.36563777923584	8.57795143127441	8.57976055145264	+	IPF_Ktr	7	7	7	67.8	67.8	67.8	13.481	0	38.158	79522000000	214	2.7906	0.0259962	0.425048	3.46519	A0A0B4J1U7
7.92937278747559	7.54639434814453	7.82465314865112	8.64368915557861	8.07283782958984	6.37291860580444	7.64961719512939	7.9526424407959	7.96009492874146	8.12807559967041	7.41954278945923	7.69585800170898	6.92250728607178	7.58417272567749	7.92862606048584	7.85374069213867	8.02114772796631	7.87336730957031	7.54445266723633	7.85327816009521	8.01561164855957	7.36919736862183	6.98348665237427	8.01857566833496	8.01102066040039	8.0399694442749	8.20647525787354	7.63067197799683	7.98660135269165	7.80683088302612	7.82582187652588	7.9373927116394	+	IPF_Ktr	9	4	4	57.1	37.8	37.8	12.926	0	98.131	8902100000	150	3.41846	0.0105592	0.525798	4.00029	A0A0B4J1V0
8.19273471832275	7.50487852096558	8.24912452697754	7.54190349578857	7.97424459457397	7.83112096786499	7.64647245407104	7.8728494644165	8.20038509368896	7.742591381073	6.0970664024353	8.0709981918335	7.79140281677246	7.39616441726685	7.91078996658325	8.60162544250488	7.82672262191772	7.64373874664307	7.44790172576904	8.07711315155029	7.81763124465942	7.44783973693848	7.39301347732544	8.06348323822021	7.56308937072754	7.91331052780151	8.35075187683105	7.50857019424438	7.0382227897644	7.54491090774536	7.96476411819458	8.17490291595459			5	5	5	63.9	63.9	63.9	13.182	0	45.068	10228000000	114	1.80493	0.11606	0.406736	2.56202	A0A0B4J1V2
9.51530456542969	9.20523166656494	9.24686813354492	9.88229084014893	9.14006805419922	8.65534019470215	9.21711540222168	9.4191951751709	9.59694862365723	9.30474853515625	8.86723136901855	9.42092895507813	8.65218830108643	9.01828384399414	9.21072006225586	9.36843585968018	9.44437313079834	9.03470897674561	9.01849269866943	9.58187007904053	9.20466232299805	9.24745750427246	8.62191295623779	9.68877601623535	9.14522743225098	9.37342739105225	9.40498733520508	8.83440208435059	8.85809230804443	9.18554210662842	9.486572265625	9.35527896881104	+	IPF_Ktr	9	9	1	63.2	63.2	12.8	12.839	0	170.78	231160000000	415	4.70854	0.00171981	0.43763	5.06183	A0A0B4J1X5
6.69057703018188	6.84020471572876	7.10130023956299	7.79364395141602	7.66308832168579	6.71328067779541	7.33039331436157	7.57381105422974	7.21992492675781	7.41163635253906	6.78120946884155	7.6039342880249	7.45166349411011	7.1614875793457	7.56434631347656	7.66220045089722	7.93671989440918	7.2146053314209	6.64080810546875	7.69136428833008	7.50956535339355	8.78934764862061	6.9505934715271	8.17568588256836	7.2133584022522	7.46517467498779	7.60662841796875	7.48267364501953	7.13763904571533	7.1923999786377	7.56655550003052	7.27588701248169			4	4	4	30.1	30.1	30.1	13.024	0	20.642	7358400000	80	2.10127	0.0746587	0.438407	2.84538	A0A0B4J1Y8
9.18706893920898	8.75259399414063	8.64070987701416	9.33296298980713	8.69865703582764	8.14035129547119	8.68713665008545	8.70606899261475	9.32399463653564	8.91078948974609	8.55713367462158	8.6503849029541	8.14264011383057	8.49807643890381	8.82341575622559	8.83366966247559	9.0401668548584	8.657151222229	8.70996475219727	9.07029628753662	8.92548179626465	8.56048011779785	8.25565814971924	9.13382625579834	8.88160133361816	8.69645214080811	8.9682731628418	8.56740283966064	8.41168689727783	8.56642532348633	9.10105895996094	8.80700016021729	+	IPF_Ktr	9	8	3	64.7	64.7	34.5	13.203	0	203.11	72840000000	381	3.66738	0.00729213	0.388764	4.20779	A0A0B4J1Y9
9.32766532897949	9.16414451599121	9.33663940429688	9.26920890808105	9.08507633209229	8.53173446655273	9.19456958770752	9.18785858154297	9.56207847595215	9.28187370300293	8.75235557556152	9.16583728790283	8.90806674957275	8.73269939422607	9.18474864959717	9.36750507354736	9.10342693328857	8.78602027893066	9.05781841278076	9.40669345855713	9.45094203948975	9.43360996246338	8.42444038391113	9.43421745300293	9.16369819641113	8.98331928253174	9.14693355560303	8.79171848297119	8.77888870239258	8.95230293273926	9.43335342407227	9.2686243057251	+	IPF_Ktr	13	5	5	51.2	29.8	29.8	23.15	0	33.703	193340000000	380	5.33594	0.0008	0.427708	5.57369	A0A0B4J231;B9A064;P0CG04
9.43041324615479	9.24454879760742	9.57397365570068	9.67092323303223	9.10099029541016	8.62166404724121	8.9820499420166	9.24538898468018	9.78741836547852	9.29201221466064	8.83078765869141	9.45530223846436	8.61130905151367	8.89544486999512	9.24910068511963	9.57204627990723	9.73886775970459	9.00216579437256	9.08926868438721	9.58073139190674	9.40527820587158	9.35044193267822	8.78965854644775	9.65706539154053	9.20076847076416	9.16369819641113	9.37752437591553	8.92107772827148	8.7285327911377	9.15256309509277	9.50576019287109	9.38365364074707	+	IPF_Ktr	7	3	2	72.4	50	38.8	10.657	0	150.21	247060000000	385	4.21112	0.00343284	0.448097	4.65562	A0A0B4J2B5;S4R460
7.52725601196289	7.46097278594971	7.38095235824585	7.39220428466797	7.50626134872437	7.9038872718811	7.79598426818848	7.26808643341064	7.37747001647949	7.31179618835449	7.77024793624878	7.52633905410767	7.8574652671814	7.72409534454346	7.69736003875732	7.79527521133423	7.4282808303833	7.86060762405396	7.80681753158569	7.22737264633179	7.0000433921814	7.3155083656311	7.9054126739502	5.80894804000854	7.58084535598755	7.42206430435181	7.35476112365723	7.82943868637085	7.77720928192139	7.82292604446411	7.36055564880371	7.66191673278809	+	IPF_Ktr	7	7	7	43.1	43.1	43.1	21.525	0	84.325	4279400000	115	2.69887	0.0296903	-0.436302	-3.3851	Q5W0H4;A0A0B4J2C3;P13693;J3KPG2;E9PJF7;Q56UQ5;H0YCX0
6.03753662109375	8.31192302703857	6.43599891662598	6.47749042510986	6.21042346954346	6.40344858169556	6.00611591339111	6.82641553878784	6.39412641525269	6.00237274169922	6.45080232620239	6.13773536682129	7.49921941757202	6.1623740196228	7.43643283843994	6.47832632064819	6.29856109619141	6.11030721664429	8.35376262664795	8.49836540222168	6.76769924163818	8.31412029266357	7.5913872718811	6.24043989181519	7.66107416152954	8.66447257995605	6.31043243408203	6.06171607971191	6.17802810668945	7.81154155731201	6.5942211151123	7.56120872497559			2	2	2	26.5	26.5	26.5	12.569	0	120.3	6281400000	42	0.211571	0.819195	-0.169563	-0.509155	P0DP09;A0A0B4J2D9
6.7192816734314	6.9067497253418	6.51922988891602	5.77938365936279	7.05334758758545	7.00483703613281	6.73884391784668	6.26121807098389	6.30550336837769	6.48039960861206	6.93926954269409	6.28158569335938	6.9261417388916	6.95927047729492	6.08026790618896	6.21782112121582	6.81390762329102	6.89182186126709	7.01351118087769	6.19721984863281	6.59363603591919	6.74901628494263	6.89948654174805	5.91624879837036	6.25408363342285	5.68018627166748	5.8542947769165	6.15068101882935	6.71302843093872	7.49895811080933	6.12390613555908	6.85760974884033	+	IPF_Ktr	7	7	7	33.5	33.5	33.5	34.292	0	12.462	857510000	8	3.24873	0.0131481	-0.539651	-3.85752	A0A0C4DFN3;Q99685;E7EWX8;H7C599;H7C4E0;H7C5K5;C9JAM4;C9J8Q3
8.19412612915039	8.667555809021	8.8727560043335	8.23804569244385	8.80298614501953	8.87014675140381	8.03205394744873	8.65593528747559	9.10697269439697	8.47691822052002	8.60896396636963	8.51130867004395	8.52159595489502	8.7911434173584	7.83644437789917	8.27028274536133	8.70588970184326	9.36316013336182	8.9106616973877	8.42667388916016	8.7886209487915	8.43418598175049	8.78441047668457	8.76928901672363	8.34419536590576	8.91245079040527	8.0870361328125	8.91538906097412	8.80643749237061	8.93862438201904	8.47876834869385	9.20117855072021	+	IPF_Ktr	31	31	31	61.1	61.1	61.1	69.706	0	323.31	51128000000	627	2.5116	0.0394966	-0.371485	-3.2196	A0A0C4DFP6;Q9NQ79;Q5T4F6
6.44779777526855	6.32831382751465	6.19448757171631	6.22538614273071	6.30148077011108	6.81101846694946	6.54265117645264	5.97000741958618	5.85490036010742	6.03024864196777	7.23869848251343	6.91142225265503	6.72839450836182	6.79290962219238	6.14228677749634	6.75358295440674	6.15724658966064	6.34390497207642	6.67747926712036	6.85804510116577	6.69053745269775	6.62197542190552	6.19951820373535	6.35001230239868	6.92442560195923	6.33686494827271	5.9866509437561	6.79096746444702	6.01192998886108	6.71393537521362	6.20133304595947	6.13100385665894			4	4	4	15.1	15.1	15.1	48.856	0	10.863	332970000	11	1.55185	0.16406	-0.286347	-2.30817	A0A0C4DFU3;Q86UC2;A0A0C4DG29
7.39576292037964	6.23586320877075	6.82830762863159	6.34406471252441	6.12755060195923	7.83264303207397	7.47242021560669	6.74617671966553	6.4496693611145	6.19443798065186	7.59474611282349	6.68609809875488	7.68202781677246	7.75513505935669	6.10548686981201	7.17140483856201	5.97602653503418	7.1790919303894	7.64829158782959	6.35838651657104	6.1364951133728	6.3312520980835	7.49154376983643	6.55122947692871	6.07215738296509	6.26700830459595	6.50027847290039	7.31823015213013	7.74296045303345	7.61176586151123	6.17701148986816	7.28936576843262	+	IPF_Ktr	6	6	6	38.3	38.3	38.3	31.124	0	87.09	1784700000	34	5.93616	0.000390244	-1.00074	-6.06637	A0A0C4DFV9;Q01105;A0A087X027;P0DME0
6.68735933303833	6.85847091674805	6.86535263061523	6.5855131149292	6.86133718490601	6.48167181015015	6.72236251831055	5.9944314956665	6.33211040496826	6.94537973403931	6.30071306228638	6.96492385864258	6.05241775512695	6.12445449829102	6.9749903678894	6.37443447113037	6.4311466217041	6.90898323059082	6.79687261581421	7.04960584640503	6.77192735671997	6.95505714416504	6.80819749832153	6.69888544082642	6.06548023223877	6.76304578781128	6.31410646438599	6.3112645149231	7.05747604370117	6.83901262283325	7.13155460357666	6.88829183578491			4	4	4	11.9	11.9	11.9	50.111	0	20.157	533420000	17	0.621006	0.515974	0.149037	1.20053	A8MXZ4;A0A0C4DFY5;Q9NQ84;J9JIE0
7.69399929046631	7.2560920715332	7.05280923843384	7.25239181518555	7.50160694122314	7.91775226593018	7.66883325576782	6.17011165618896	6.59264755249023	6.95666790008545	7.6266074180603	6.2269229888916	7.73867750167847	7.82846641540527	7.27070188522339	7.06438302993774	7.0573616027832	7.60301446914673	7.92880535125732	7.15366268157959	6.17546463012695	6.40988492965698	7.9774169921875	6.70448970794678	7.08926916122437	7.0588436126709	6.96094608306885	7.80613231658936	7.71195077896118	7.79272794723511	7.1000599861145	7.45942258834839	+	IPF_Ktr	11	11	11	57.4	57.4	57.4	29.404	0	119.91	3108700000	99	4.65453	0.0017757	-0.762034	-5.0178	C9J9K3;A0A0C4DG17;P08865;F8WD59
7.72693109512329	7.62616586685181	7.16672611236572	7.10043954849243	7.66687345504761	7.97057914733887	7.63829946517944	7.15210485458374	7.20879077911377	7.32448816299438	7.94972658157349	7.48091220855713	7.8091082572937	8.05933570861816	7.6358757019043	7.43611478805542	7.61745119094849	7.93116807937622	7.94269752502441	7.26735925674438	7.25000524520874	7.40071058273315	7.65545558929443	6.96927165985107	7.47246408462524	7.30537271499634	7.59383964538574	7.87055015563965	8.08969306945801	7.88976669311523	7.37712383270264	7.84312057495117	+	IPF_Ktr	15	15	8	32.6	32.6	18.3	80.998	0	117.08	4821400000	146	5.15419	0.00114667	-0.460014	-5.42524	A0A0C4DGB5;E7ES10;E9PCH5;E7EVY3;B7Z574;P20810;H0Y9H6;E9PDE4;H0Y7F0;E7EQ12;A0A0A0MR45;E7EQA0;H0YD33;H0Y944;H0YA91;D6RAA8;D6RC54;D6RGF7;D6RBR1;E7EN75;E7EQK6;A0A0C4DGD1
7.12100124359131	6.33739566802979	6.92708778381348	6.55765914916992	6.1203784942627	6.84452676773071	7.19259548187256	7.35985422134399	6.14947128295898	6.65881395339966	7.05269384384155	6.52199459075928	6.20714282989502	7.09050512313843	6.4426646232605	6.97025394439697	6.06645679473877	6.2048487663269	6.36734533309937	5.78190994262695	6.28988361358643	6.71882915496826	6.88311052322388	6.09235429763794	6.14408111572266	7.16914510726929	6.431321144104	7.05963897705078	7.04968309402466	6.39508438110352	7.21793127059937	6.17941188812256			117	2	2	92.1	2.5	2.5	69.226	0	16.944	879410000	27	0.0494982	0.953003	-0.0229415	-0.136572	A0A0C4DGB6;H7C013
7.5256667137146	8.52378559112549	7.52586078643799	7.45273685455322	7.30715370178223	8.00603771209717	6.92888212203979	7.41565752029419	7.36017656326294	6.59052705764771	8.7612886428833	7.41313219070435	8.02432155609131	8.65886974334717	8.53247451782227	7.35152578353882	8.04434394836426	8.45898532867432	8.41111469268799	7.83395004272461	6.48201560974121	7.3617091178894	8.19614887237549	6.51018285751343	7.20433712005615	6.80055904388428	7.25234317779541	8.78747463226318	8.18926525115967	8.79157829284668	7.3864631652832	8.19708728790283	+	IPF_Ktr	9	9	9	60.1	60.1	60.1	19.6	0	323.31	13872000000	148	5.0099	0.00129412	-1.02053	-5.30753	A0A0C4DGN4;Q96DA0;I3L1H9;I3L3X0
7.80262994766235	7.56021738052368	7.60246133804321	7.60184288024902	7.8583869934082	8.1202449798584	7.72821569442749	7.77874422073364	7.64411354064941	7.4536395072937	7.78311729431152	7.77379369735718	7.89809417724609	8.09401702880859	7.61092615127563	7.81277990341187	7.87316942214966	7.93317842483521	7.81550455093384	7.80638360977173	7.74523115158081	7.83766412734985	7.65422487258911	7.76682901382446	7.32164001464844	7.68743085861206	7.63553380966187	7.7994647026062	7.9320068359375	7.73151636123657	7.83845853805542	7.96407556533813			12	12	12	51.2	51.2	51.2	33.786	0	156.48	7480800000	172	2.2113	0.0632857	-0.166976	-2.94753	A0A0C4DGQ5;P04632;K7ELJ7;A0A075B7C0;K7EKD8;U3KQE2;K7EIV0;K7EM73;U3KPR7;K7EMQ1;Q96L46;K7ES78
6.28626871109009	6.30806112289429	6.51457405090332	6.70017719268799	6.7205057144165	7.19612073898315	6.19722557067871	6.48385953903198	6.29216194152832	6.14516067504883	6.54538154602051	6.0801477432251	6.67718696594238	6.46723794937134	6.13864088058472	6.4832878112793	6.25182867050171	6.37639427185059	6.42160415649414	6.00857543945313	6.54716682434082	6.20635986328125	6.55216932296753	5.95097875595093	5.91497659683228	6.02032375335693	6.60374116897583	6.38900661468506	6.51343059539795	6.24303865432739	6.10234117507935	6.31557130813599			2	2	2	3	3	3	98.374	0.00057937	4.6879	196990000	5	1.58379	0.156867	-0.22429	-2.34093	A0A0C4DH22;Q9H4G0;Q4VXN6;Q4VXN5;X6RC15;Q4VXN1;Q4VXN0;H7C2K6
7.53684854507446	7.55779600143433	7.39537858963013	6.64790296554565	6.43369388580322	6.52472734451294	7.46568012237549	6.06067419052124	7.53229570388794	5.77757883071899	7.32329320907593	7.49788284301758	6.45372438430786	6.92792940139771	7.22685766220093	7.36280298233032	6.24738597869873	7.03035688400269	5.81402349472046	7.56780242919922	6.09683561325073	6.33793497085571	6.47151041030884	7.39003372192383	6.61321401596069	6.51246500015259	6.97771883010864	7.15170669555664	6.46620273590088	7.39467906951904	7.25851774215698	7.44816493988037			3	3	1	28.9	28.9	10.5	12.43	0	83.369	1476300000	45	0.0923376	0.914567	0.0534204	0.244553	A0A0C4DH24
8.14116764068604	8.12142848968506	7.9935245513916	9.13817596435547	8.21574306488037	7.37318801879883	7.84274625778198	8.10930824279785	8.36839866638184	8.03342342376709	7.66125392913818	8.33173084259033	7.27084159851074	7.97847270965576	8.2335033416748	8.13950157165527	8.03602981567383	7.78619766235352	8.05675220489502	8.27014255523682	8.02694129943848	7.49550247192383	7.36739301681519	8.22541236877441	7.64938354492188	8.07357215881348	8.53766822814941	7.68994760513306	7.38585662841797	7.99601221084595	8.17877578735352	8.26735973358154			5	4	4	60.7	60.7	60.7	12.82	0	119.01	16922000000	150	2.04124	0.0818385	0.371073	2.78901	A0A0C4DH31
8.21055889129639	7.41155242919922	7.81088399887085	8.13656234741211	8.58734035491943	7.52525234222412	7.83808040618896	8.13735389709473	8.85079956054688	7.85374689102173	7.30421018600464	8.4930534362793	7.67683076858521	7.8688383102417	8.38765716552734	7.04024600982666	8.62855243682861	8.09103393554688	8.40207195281982	8.35799217224121	8.43930149078369	8.18768978118896	7.6150975227356	8.5144681930542	7.83522748947144	7.50189399719238	8.53242301940918	7.50687026977539	7.73429584503174	8.36225605010986	8.49372291564941	8.21529388427734			4	3	3	41	23.1	23.1	13.124	0	35.753	22272000000	171	0.978128	0.344284	0.278834	1.67079	A0A0C4DH34
7.73333358764648	7.59655332565308	7.59517621994019	7.73968315124512	7.13347482681274	7.24259090423584	7.83781576156616	8.12417793273926	8.58749771118164	7.91513061523438	7.66503667831421	7.68441438674927	7.18610858917236	7.67091369628906	8.18006896972656	8.06892776489258	8.34350681304932	7.61188268661499	7.69955158233643	8.086181640625	8.45798778533936	7.68480968475342	6.33443212509155	7.91305065155029	7.64407396316528	6.45709371566772	8.22237873077393	6.2064847946167	7.6130166053772	7.59287595748901	7.96213722229004	7.77226305007935			3	3	3	24.8	24.8	24.8	12.81	0	30.691	9294600000	77	2.15437	0.068689	0.546354	2.89486	A0A0C4DH35
7.84230327606201	7.52177858352661	8.04277229309082	8.13049411773682	7.99276113510132	6.54112482070923	7.2269606590271	7.60612344741821	8.26524257659912	6.29392957687378	7.5391640663147	7.62967443466187	6.61465978622437	7.51953935623169	7.66492366790771	7.77450942993164	7.70133495330811	7.72476720809937	7.54237699508667	7.09293127059937	7.67679405212402	7.76228857040405	6.32882976531982	7.57860469818115	7.76183032989502	7.49497509002686	8.0873556137085	6.94077062606812	6.90737390518188	7.36897468566895	7.83722829818726	6.90637254714966			5	2	2	28.4	19	19	12.758	0	24.123	5963200000	63	2.28569	0.056414	0.528805	3.01579	A0A0C4DH36
8.76677703857422	8.55313014984131	8.67885494232178	8.55064392089844	8.53027629852295	7.64393615722656	8.36556243896484	8.69890880584717	8.95322322845459	8.60311222076416	7.63371086120605	8.58267688751221	8.27297782897949	8.31607532501221	8.15685176849365	8.76243114471436	8.71229648590088	8.43412113189697	8.28972244262695	8.9135274887085	8.59630012512207	8.69151496887207	7.73530340194702	9.08852577209473	8.14260864257813	8.67912769317627	8.74006271362305	7.86411333084106	7.90360546112061	8.31685066223145	8.62274265289307	8.63582515716553	+	IPF_Ktr	6	6	4	69.2	69.2	48.7	12.674	0	148.09	42441000000	441	3.75277	0.00643529	0.489953	4.27854	A0A0C4DH38
8.35447311401367	8.22295093536377	8.56761455535889	6.24936008453369	6.28210401535034	7.35939884185791	8.04999256134033	8.59491157531738	6.35797262191772	6.33392190933228	6.1476583480835	8.43890571594238	8.23887348175049	7.98297643661499	8.3034553527832	8.23802089691162	8.73757457733154	6.78736591339111	7.90192651748657	6.43573665618896	6.72715282440186	8.41138362884521	6.32584095001221	8.87900447845459	6.18975353240967	8.36366844177246	8.64484214782715	7.52090263366699	7.87861967086792	8.22430038452148	8.34515762329102	8.55948734283447			3	3	2	30.3	30.3	11.8	13.358	0	23.695	22842000000	56	0.304083	0.744091	0.249971	0.688388	A0A0J9YVU5;A0A0C4DH43
8.41084480285645	8.30975818634033	8.50003051757813	8.87978935241699	8.23200416564941	7.3566951751709	8.1993989944458	8.29116916656494	8.69052410125732	8.36627388000488	7.48621797561646	8.4940710067749	7.6947808265686	8.11347579956055	8.16714000701904	8.20844173431396	8.60070037841797	7.95302963256836	8.30272006988525	8.38356399536133	8.37449169158936	8.18774604797363	7.78129577636719	8.52155685424805	8.00082397460938	8.29085826873779	8.39054679870605	7.62911367416382	7.61982345581055	7.99421167373657	8.5022497177124	8.4347448348999	+	IPF_Ktr	5	5	4	47.8	47.8	33.9	12.537	0	228.96	24161000000	227	3.82731	0.00566565	0.471817	4.34015	A0A0C4DH67;A0A0C4DH69
8.43394565582275	8.40807056427002	8.26285457611084	8.95616340637207	8.70390129089355	7.76883029937744	8.20060443878174	8.24331092834473	9.0627326965332	8.14451217651367	8.05115222930908	8.4626522064209	7.43803596496582	7.70799589157104	8.49558639526367	8.55742263793945	8.21640300750732	8.06848239898682	8.19105911254883	8.6635217666626	8.39070510864258	7.98886203765869	7.65232372283936	8.20197010040283	8.28690528869629	8.4199390411377	8.79504489898682	7.79112911224365	7.36897468566895	7.84774541854858	8.58427429199219	8.66296577453613	+	IPF_Ktr	5	5	5	41.7	41.7	41.7	13.079	0	125.61	30400000000	121	2.9848	0.019675	0.484226	3.63292	A0A0C4DH68;A0A075B6R9
8.22502517700195	8.40808773040771	8.26962947845459	8.96299362182617	8.10673427581787	7.05713319778442	7.80615282058716	8.163161277771	8.44819641113281	7.8005108833313	7.18364000320435	8.20101451873779	7.17286539077759	7.74590969085693	8.1605281829834	7.91938161849976	7.90646982192993	7.57401990890503	7.85974454879761	8.35406970977783	8.32637691497803	8.12707233428955	7.46190357208252	8.35212421417236	7.65881252288818	8.07162475585938	8.67700481414795	7.49021148681641	7.24516725540161	7.95810985565186	8.17114162445068	8.15225791931152	+	IPF_Ktr	5	1	0	29.1	13.7	0	12.697	0	10.782	25171000000	122	3.77972	0.00617857	0.587206	4.30083	A0A0C4DH72
7.45261430740356	7.32016706466675	7.61776542663574	8.14050769805908	7.20814561843872	6.65539789199829	7.41559076309204	6.92406702041626	7.81149435043335	7.37324333190918	6.52505779266357	7.04727506637573	6.01872968673706	6.24407339096069	6.78568553924561	7.42826461791992	7.3828272819519	7.78619050979614	7.21769428253174	7.02382850646973	5.87046670913696	8.34637260437012	6.41866254806519	7.7932596206665	7.11627578735352	7.3912353515625	7.25801420211792	6.79482936859131	6.38658475875854	7.20235204696655	7.63238620758057	7.29440021514893			3	2	1	29.1	15.4	15.4	12.645	0	108.73	4316500000	101	1.61829	0.149756	0.489992	2.37606	A0A0C4DH73;P01611
6.57739686965942	7.20428276062012	5.94166564941406	6.18550491333008	6.85750150680542	7.13545083999634	6.20964765548706	6.20186567306519	6.16173648834229	6.57604074478149	6.25050020217896	6.55430746078491	6.50661325454712	6.66500854492188	6.50018167495728	6.21974182128906	6.06651067733765	6.57925748825073	7.59646511077881	5.97288846969604	6.75710391998291	6.51383018493652	7.15527534484863	6.54545545578003	6.80748081207275	6.01109743118286	6.20097208023071	7.09349155426025	6.71118259429932	7.22911834716797	6.43546199798584	6.74934196472168	+	IPF_Ktr	5	5	5	40.1	40.1	40.1	16.824	0	26.571	499210000	26	2.85814	0.0235	-0.477331	-3.52379	A0A0D9SFI6;A0A0D9SFB0;Q5JXH9;A0A0D9SFZ9;Q5JXH8;Q5JXH7;Q5JXI3;Q5JXI2;Q5JXI8;Q13642;A0A0D9SG53;A0A0D9SGB2;Q5JXI0;A0A0D9SEY7;A0A0D9SGD1;A0A0D9SGC5
6.15935802459717	7.23449182510376	5.91045475006104	7.39541387557983	7.16076850891113	7.1922607421875	7.27434253692627	6.37470626831055	6.26055574417114	6.06018447875977	6.31710004806519	6.11294507980347	6.32146835327148	7.01774263381958	5.75772190093994	6.2198166847229	6.35059404373169	7.2580623626709	7.29539108276367	6.02486133575439	7.26109647750854	7.21053266525269	7.2131986618042	7.18636274337769	6.28902387619019	7.04536199569702	7.34275817871094	6.12107276916504	6.85869359970093	7.08785247802734	6.06056594848633	6.79666662216187			5	2	2	26.3	11.8	11.8	25.766	0	5.8722	891490000	20	0.62621	0.513031	-0.246145	-1.20802	A0A0G2JII1;P04440;H0Y7G7;A0A140T9P1;A0A140T976;H0Y5P2;A0A140T9Y0;A0A140T9I3
8.97098350524902	8.57714653015137	8.57415866851807	8.46161842346191	8.84847259521484	9.03830242156982	9.0401668548584	8.34368419647217	8.55302047729492	8.45415878295898	9.03370475769043	8.62576484680176	9.03148937225342	9.03988933563232	8.65134620666504	8.46842098236084	8.78859996795654	8.92563152313232	9.14104175567627	8.60697269439697	8.37149238586426	8.59058570861816	8.96906661987305	8.23999977111816	8.58452320098877	8.68867778778076	8.57957744598389	8.8338794708252	9.0549955368042	8.98602771759033	8.5883617401123	9.21905994415283	+	IPF_Ktr	34	34	18	68.4	68.4	40.2	70.108	0	323.31	70299000000	788	5.39121	0.00083871	-0.400776	-5.61888	A0A0G2JIW1;P0DMV9;P0DMV8;V9GZ37
7.19683933258057	6.99597263336182	6.57374095916748	7.05774211883545	6.1214804649353	7.15971755981445	7.39188718795776	6.35586166381836	6.86821508407593	7.09607553482056	7.22569704055786	7.01211977005005	7.09303617477417	7.16619300842285	6.63878870010376	7.09254503250122	5.94033098220825	7.01431035995483	7.40971326828003	6.89661455154419	6.36674499511719	6.24891805648804	7.24251651763916	6.17826890945435	7.10387229919434	6.91156244277954	6.4617919921875	6.84221601486206	7.28867387771606	7.18585348129272	6.18426656723022	7.18520212173462			5	5	5	31.6	31.6	31.6	20.96	0	15.136	1051800000	38	2.28534	0.0563434	-0.425977	-3.01548	A2ACR1;A0A0G2JJA7;P28065;A2ACR0;A0A0G2JJQ0;A0A0G2JJ13;A0A0G2JHI2
7.73665142059326	7.92819118499756	7.67648315429688	7.40255355834961	7.61968803405762	7.5166277885437	7.74591779708862	7.13506889343262	7.92857503890991	6.67827224731445	7.20098733901978	7.74808740615845	6.67768907546997	7.41791963577271	7.60883617401123	7.1326756477356	8.31090545654297	8.10380363464355	7.3338098526001	7.48880434036255	8.45863819122314	6.39477443695068	7.45218515396118	5.96133184432983	6.32331418991089	7.78292369842529	7.55158424377441	7.58599042892456	7.33360862731934	8.0906457901001	7.4209451675415	8.94427490234375			10	10	10	47.8	47.8	47.8	37.08	0	74.143	8222200000	121	0.409705	0.664734	-0.206583	-0.873537	A0A0G2JJF5;Q15109;A0A0G2JL37;Q5SSZ3;A0A0G2JKB6;A8MS87;A0A0G2JID9;A0A0G2JL65;Q5SSZ2;A0A0G2JJW2;B5A982;A0A0G2JL23;Q3L1R2;A0A0G2JL21;C0IP14
9.63176822662354	9.28280353546143	9.51571464538574	8.84807777404785	9.07342529296875	8.66100788116455	9.2879581451416	9.37859725952148	9.32823657989502	9.28198719024658	8.69729900360107	9.25387096405029	8.91500949859619	9.19890403747559	9.22870826721191	9.16640090942383	9.67267990112305	9.13132953643799	8.87079048156738	9.37149238586426	9.53736591339111	9.38098907470703	8.84845352172852	9.86902618408203	8.76480388641357	9.06859397888184	9.21595478057861	8.85037708282471	8.70373821258545	9.10629272460938	9.14210796356201	9.39558887481689			24	4	1	82.4	30.9	7.4	36.508	0	151.18	248490000000	433	2.2388	0.0606646	0.305418	2.97284	A0A0G2JMB2
8.05177021026611	7.89129209518433	7.60942363739014	7.90222597122192	7.64532423019409	8.32018756866455	8.20593452453613	7.83590602874756	8.28085136413574	8.22089195251465	7.89350080490112	8.06937217712402	7.27401924133301	8.21566390991211	8.17577266693115	8.02197456359863	8.00949382781982	8.15210437774658	8.402587890625	8.42738914489746	7.90273141860962	7.97166538238525	7.94807529449463	8.08792304992676	8.07914543151855	7.90137672424316	8.09597110748291	8.06625175476074	8.14407539367676	8.20547485351563	8.03031635284424	8.0272274017334			8	8	7	32.7	32.7	32.7	28.621	0	158.5	12502000000	152	0.106429	0.9	-0.0250172	-0.278346	A0A0G2JMH6;P01903;Q30118;A0A0G2JH46;A0A140TA34;P01906
5.85494709014893	5.99751996994019	6.53079462051392	6.57222986221313	6.56696033477783	6.58665466308594	6.00765657424927	6.00039625167847	6.43607759475708	6.03806066513062	6.14616537094116	6.69406080245972	7.12146139144897	6.20646047592163	7.11196804046631	5.91580057144165	6.31934881210327	5.77762508392334	6.93441772460938	5.92822217941284	6.22061443328857	5.89997005462646	6.69494724273682	6.73723840713501	6.23847246170044	6.28722763061523	6.22226905822754	6.66017293930054	6.29221963882446	6.19702911376953	5.97964143753052	6.4669713973999			6	5	5	20.7	20.7	20.7	30.99	0	25.448	829510000	30	0.903096	0.375164	-0.213204	-1.57824	A0A0G2JPD0;A0A0G2JNB4;F5H7C1;Q04118
7.79171180725098	7.6465802192688	7.62591934204102	7.42994594573975	7.9290714263916	7.50554323196411	7.41000080108643	6.69877004623413	7.1902756690979	7.63990449905396	7.30455493927002	7.5337085723877	8.04653453826904	8.57467937469482	7.28851747512817	7.65045309066772	7.42424440383911	7.39383840560913	6.87748098373413	7.26002359390259	7.67717790603638	8.22677993774414	7.63435649871826	6.94007301330566	7.24134731292725	6.28545713424683	7.50490570068359	7.65002584457397	8.38068103790283	8.33075904846191	8.30092144012451	7.37423515319824			27	27	1	33.2	33.2	2.5	127.32	0	224.06	9154600000	168	0.410826	0.664271	-0.165725	-0.875411	A0A0G2JQJ2;A0A0G2JNL3;A0A0G2JRA1;A0A0G2JSB1;A0A0G2JQT8;A0A0G2JQC6
9.44676971435547	9.83401966094971	10.0948905944824	9.61624431610107	9.68284893035889	9.29440021514893	9.63431644439697	9.93964862823486	10.0946111679077	9.73653221130371	9.63484001159668	9.82523155212402	9.39070510864258	9.61649608612061	9.92742729187012	9.76090431213379	9.89369010925293	9.88546848297119	9.77036571502686	9.94307422637939	10.1573963165283	9.76702976226807	9.99178886413574	9.85395336151123	9.80575942993164	10.011739730835	9.80543327331543	9.47790241241455	9.42983341217041	9.83856582641602	9.83776473999023	9.73147583007813			119	119	1	70.9	70.9	1.4	192.87	0	323.31	774610000000	4723	1.34458	0.214082	0.159486	2.08965	A0A0G2JPR0;A0A140TA49
7.66288995742798	8.0758752822876	7.33413171768188	8.12319850921631	7.33477544784546	6.58314847946167	7.33899402618408	8.09916210174561	8.48157119750977	7.43843173980713	7.22801494598389	8.0272274017334	7.49025344848633	7.36055564880371	7.84466361999512	7.53624248504639	7.7341513633728	7.28528738021851	7.16746520996094	7.90156173706055	7.30994939804077	7.5779972076416	6.09326601028442	7.9779109954834	7.63879871368408	7.75274753570557	7.24578380584717	6.29439878463745	7.29712533950806	7.46323585510254	7.99561309814453	7.32085227966309	+	IPF_Ktr	4	4	4	29.1	29.1	29.1	12.748	0	17.524	6607000000	69	4.02478	0.00443421	0.686298	4.50279	A0A0G2JRQ6
7.64068984985352	7.71918201446533	6.80970096588135	8.10236549377441	7.47674465179443	6.60212516784668	7.16888046264648	7.63278102874756	7.58808135986328	8.0743408203125	7.21063947677612	7.33255958557129	7.09328174591064	7.01013040542603	7.24064922332764	7.52153015136719	7.67158937454224	7.59723424911499	7.2150821685791	7.36428833007813	7.62918519973755	7.2923002243042	7.39854764938354	7.9996132850647	7.47372055053711	6.934250831604	7.80245208740234	7.11082553863525	6.92100477218628	6.95147848129272	7.37856149673462	7.60084247589111			4	4	3	21.1	21.1	21.1	13.215	0	14.171	4308800000	46	1.65698	0.141917	0.31073	2.41516	A0A0G2JSC0;A0A087WSX0;A0A0G2JS06
7.83464956283569	7.98689270019531	8.15375423431396	8.21157455444336	7.85617303848267	6.56607961654663	6.33139514923096	8.08109474182129	8.16885089874268	6.14266395568848	5.98841238021851	5.93141746520996	6.19241809844971	6.20386171340942	7.90491580963135	8.05161571502686	6.54228496551514	7.85230922698975	7.94559669494629	8.21285343170166	7.90895128250122	8.14254570007324	6.41199159622192	8.06751728057861	6.24480819702148	6.47764205932617	8.10140323638916	6.51591396331787	5.91109943389893	7.93288469314575	8.18178653717041	7.99330854415894			6	2	2	44.4	25.6	25.6	12.822	0	36.032	12667000000	42	0.86929	0.391526	0.514536	1.5356	A0A0J9YX35
7.06265735626221	7.01152801513672	7.14485454559326	7.02316999435425	7.51438856124878	7.89458179473877	6.89780282974243	7.12456941604614	6.97605180740356	7.31513023376465	7.37591934204102	7.33823728561401	7.83536720275879	6.78661680221558	7.64452743530273	7.08852577209473	6.85967874526978	7.07408475875854	6.92414999008179	6.34569787979126	6.48657417297363	6.97070932388306	7.36248254776001	6.29856252670288	6.29752159118652	7.12280559539795	7.11899185180664	7.02048540115356	6.85100126266479	6.97631311416626	6.83796072006226	7.08607482910156			19	19	19	12.2	12.2	12.2	273.2	0	85.695	2404700000	36	1.16993	0.268373	-0.264019	-1.89607	A0A0U1RQF0;P49327
6.09667205810547	6.8388237953186	6.66171979904175	6.70249080657959	6.95455598831177	6.79980897903442	6.87301826477051	6.65687417984009	6.72985315322876	6.66706037521362	6.91538906097412	6.90980625152588	6.85925245285034	7.28262233734131	6.77845525741577	6.31364679336548	6.73617124557495	6.94103908538818	7.04547929763794	6.733726978302	6.69633913040161	6.76264095306396	6.81556081771851	6.60032653808594	6.35022115707397	6.79192209243774	6.81298685073853	6.4027214050293	7.37901544570923	7.06926107406616	6.82048368453979	6.95307302474976			7	7	7	17.3	17.3	17.3	51.828	0	10.911	726520000	15	1.27903	0.233811	-0.187202	-2.01813	A0A0U1RR22;Q9UNF0;B0QYG7;B0QYG8;H0Y923
7.7828950881958	7.55035066604614	7.91811943054199	7.82654142379761	7.52553701400757	7.5767674446106	7.73647594451904	7.48263072967529	7.76230335235596	7.93291997909546	7.8056640625	7.88156175613403	8.10380363464355	7.3803014755249	7.4061484336853	8.3360595703125	7.2784104347229	7.27822732925415	7.26601982116699	7.65017127990723	7.40912103652954	8.22172737121582	8.65649127960205	7.42196559906006	7.28636646270752	7.54967737197876	7.36082077026367	7.41008520126343	7.76180028915405	7.61920833587646	7.35816335678101	7.37643098831177			4	4	3	24.9	24.9	19.5	18.481	0	65.712	9963300000	152	0.0245571	0.974352	0.0090531	0.0695364	A0A0U1RR32;A0A0U1RRH7;Q99878;Q96KK5;Q9BTM1;Q16777;Q93077;Q7L7L0;Q6FI13;P20671;P0C0S8;P04908;H0YFX9;Q96QV6;P16104;C9J0D1;Q71UI9;P0C0S5;C9J386
7.0172004699707	5.96002960205078	6.93182373046875	5.83272218704224	6.99719429016113	7.32319021224976	7.09106874465942	6.6366138458252	6.88295125961304	6.25342178344727	6.94450712203979	6.35424375534058	7.09492492675781	7.0736083984375	7.03957271575928	6.92461013793945	6.77770805358887	6.8208909034729	6.95793294906616	5.94847679138184	6.40370798110962	7.19689416885376	7.31412029266357	6.52803945541382	6.9796667098999	6.06937217712402	6.9853458404541	7.0193657875061	6.80510663986206	6.94491672515869	6.99114608764648	7.07155084609985			7	7	6	15.9	15.9	14.4	56.51	0	20.101	965970000	24	2.06978	0.079194	-0.39255	-2.81587	A6NLN1;A0A0U1RRM4;P26599;K7EKJ7;K7ES59;K7ELW5;K7EK45;A0A087WU68;A0A087WUW5;X6R242;A0A0D9SF20
7.38994550704956	7.23439073562622	7.62099981307983	7.41602420806885	7.22520589828491	7.14504098892212	7.34980201721191	6.25487947463989	5.78211116790771	7.37353706359863	7.08493375778198	7.36698293685913	6.37962484359741	7.40945959091187	7.36728143692017	7.53389930725098	6.23883867263794	7.34500122070313	7.41458892822266	7.44327878952026	7.74459028244019	7.24278974533081	7.21669340133667	6.39471960067749	6.27361249923706	7.48121309280396	7.46026611328125	6.93749761581421	7.31538248062134	7.54085493087769	7.32746124267578	7.41167020797729			4	4	3	22	22	22	24.059	0	20.793	3109400000	27	0.123103	0.892736	-0.0595724	-0.317349	J3KQ99;A0A140T9Y9;A0A140T9U4;A0A140T9R4;A0A140T9H1;A0A140T9F8;A0A140T9D6;A0A140T914;A0A140T9Y8;A0A140T9U1;A0A140T9J4;A0A140T980;A0A140T909;A0A140T900;A0A140T8Z9;P20036;H0Y6F8;A0A140T9G9;A0A140T9G7;A0A140T9A6;A0A140T992;A0A140T977;A0A140T968;A0A140T961
6.99508666992188	7.0229640007019	7.40812110900879	7.2740421295166	7.28087425231934	7.3935399055481	7.15204381942749	7.09482049942017	6.22090673446655	7.07129287719727	7.11544418334961	6.8268518447876	7.39445161819458	7.22036981582642	7.61081981658936	6.91920900344849	7.70811462402344	7.16946887969971	7.29243326187134	7.41896390914917	7.60120153427124	7.70540189743042	7.55109596252441	6.48069620132446	7.62030267715454	7.13877630233765	7.06035804748535	7.15812110900879	7.02160263061523	7.32101821899414	7.30997085571289	7.03606986999512			15	11	1	49.8	39.8	6	34.288	0	37.889	2272800000	53	0.305509	0.744147	-0.0860003	-0.691013	A0A140T955;A0A140T933;A0A1W2PRT9;A0A140T9I0;A0A140T9X5;A0A140T913;P01892;A0A1W2PPQ2
8.04095840454102	7.82646989822388	8.04198455810547	8.34723281860352	8.10428237915039	8.10448741912842	7.69608545303345	8.1039400100708	7.6672191619873	8.09649276733398	7.5680136680603	7.54861068725586	7.60881471633911	7.33723974227905	8.0985746383667	7.90253067016602	8.09691047668457	7.57312679290771	7.3618597984314	8.09496021270752	8.26990985870361	7.84284019470215	7.93404865264893	8.1564884185791	8.53455924987793	7.63501119613647	8.24511814117432	7.75070142745972	6.99412775039673	7.62202739715576	7.6366081237793	7.96080350875854			5	5	5	20.3	20.3	20.3	35.116	0	23.593	11599000000	156	1.53177	0.168574	0.271566	2.28746	A0A182DWH7;P49908;A0A182DWH8
6.16091299057007	6.1631007194519	6.501051902771	6.49781179428101	6.31792640686035	6.86593246459961	6.56638240814209	6.44015884399414	6.37912511825562	6.40553617477417	6.8740291595459	6.58551645278931	6.1989631652832	6.52574300765991	6.07884359359741	5.96385097503662	6.34841251373291	6.26554155349731	6.92998552322388	6.34797763824463	6.07867097854614	6.29455995559692	6.35994672775269	6.03970146179199	6.41985893249512	6.14784669876099	5.98876571655273	5.82812261581421	6.08688926696777	6.77922105789185	6.4031023979187	7.02056837081909			3	3	3	8	8	8	53.91	0	7.0334	162190000	5	2.01031	0.0858309	-0.28226	-2.75977	A0A1B0GTJ4;A0A1B0GTG2;A0A1B0GW77;P49419;A0A1B0GV49;A0A1B0GTY9;A0A1B0GUA1;A0A1B0GW82;A0A1B0GVU0;F8VVF2;A0A0J9YWF7;A0A1B0GUY0
7.93398284912109	8.35510635375977	8.23116397857666	7.85681962966919	8.21232032775879	8.22960472106934	7.70419359207153	7.90936899185181	8.13858699798584	7.83779668807983	7.94282150268555	7.99250030517578	8.00582408905029	8.23116397857666	7.92294836044312	8.01924133300781	7.91040563583374	8.46474266052246	8.36302852630615	7.95610618591309	7.83218955993652	8.13814449310303	8.39759254455566	7.50330018997192	7.48404359817505	8.15709400177002	7.61397933959961	8.10883522033691	7.99563980102539	8.31120300292969	8.11942100524902	8.41883182525635	+	IPF_Ktr	19	19	2	53.8	53.8	6.8	41.796	0	165.31	13201000000	278	3.03692	0.0182166	-0.300803	-3.67757	E7EMM4;A0A1B0GW68;A0A1B0GUA4;A0A1B0GTM3;A0A1B0GTZ5;A0A1B0GUH5;Q13510;A0A1B0GUE3;A0A1B0GTP7;A0A1B0GUG1;A0A1B0GV06;A0A1B0GVG2;A0A1B0GUB3;A0A1B0GU62;A0A1B0GV95;A0A1B0GW48;A0A1B0GVJ1;A0A1B0GVE7;A0A1B0GU06;A0A1B0GUJ3;A0A1B0GVA3;A0A1B0GW66;A0A1B0GVC9;A0A1B0GV88
6.32594633102417	6.18623161315918	6.25306177139282	6.8148455619812	6.54681396484375	6.95013093948364	6.47823524475098	5.72244167327881	6.15243911743164	6.44404029846191	6.85560989379883	6.5461573600769	6.7018871307373	6.98966312408447	6.36046123504639	6.89183330535889	6.13330936431885	6.65722799301147	6.91423749923706	6.29762840270996	6.68871355056763	6.11199522018433	6.42745351791382	6.32433652877808	6.10573816299438	5.80585861206055	6.22039937973022	6.67800807952881	6.90491008758545	6.70671796798706	6.03957176208496	6.79300785064697	+	IPF_Ktr	7	7	5	6.5	6.5	5	184.71	0	16.129	256180000	13	3.5057	0.00955145	-0.433078	-4.07325	A0A1B0GV47;Q7Z4S6;H0YIM7;H0YI78;H0YHT2;H0YHG9;H0YIM6
8.53129959106445	8.53105735778809	8.59212112426758	8.39887714385986	8.68376731872559	8.5396785736084	8.49203395843506	8.17435073852539	8.2993106842041	8.60122299194336	8.41489028930664	8.37108612060547	8.40498733520508	8.57176685333252	8.34713459014893	8.64861392974854	8.17076015472412	8.45319557189941	8.42078018188477	8.39806175231934	8.25784683227539	8.84353160858154	8.83888721466064	8.06152820587158	8.28692817687988	8.5591402053833	8.3666467666626	8.39266204833984	8.28223705291748	8.57597255706787	8.40148639678955	8.4102029800415			20	20	20	54.8	54.8	54.8	44.237	0	207.34	41709000000	466	0.613065	0.519436	-0.0796186	-1.18906	A0A1B0GVD5;A0A1B0GWE8;P07339;A0A1B0GW44;A0A1B0GV23;A0A1B0GVP3;A0A1B0GU92;A0A1B0GU03;C9JH19;H7C469;F8WD96;H7C1V0;F8W787;A0A1B0GV01;A0A1B0GVF1
6.63319301605225	6.15167617797852	6.35807657241821	6.19695377349854	6.36149263381958	6.95046234130859	6.25861978530884	6.91405248641968	6.05190372467041	6.12844133377075	6.90198659896851	6.43767166137695	6.95386123657227	6.07074594497681	5.76234865188599	6.70278120040894	6.43705797195435	6.83876705169678	6.77695512771606	6.67787790298462	6.96489286422729	6.51574039459229	6.22156286239624	6.41542530059814	6.58406972885132	5.94728946685791	6.21567392349243	6.23688364028931	5.73607301712036	6.3402943611145	6.47011089324951	5.95356607437134			3	3	3	27.4	27.4	27.4	14.844	0	11.963	331670000	9	0.64647	0.501017	-0.164444	-1.23696	C9J6N5;C9JQ40;C9JW51;A0A1C7CYX8;Q9H098;C9J3Q3;C9JYP1;C9J6Y8;X6RET8;C9JP05
8.01907444000244	8.22629070281982	8.23947429656982	8.20341396331787	8.2333517074585	8.11474418640137	8.08986949920654	8.00047779083252	7.9920449256897	8.24748229980469	7.75592803955078	8.15011119842529	7.91714286804199	7.89464282989502	8.35663795471191	8.47545337677002	8.16037845611572	8.02246952056885	8.17347717285156	8.18819713592529	8.0514612197876	8.05759048461914	8.24524116516113	8.1525936126709	8.18639087677002	8.06829738616943	8.53048133850098	8.16414451599121	7.81904363632202	8.09812450408936	8.23832225799561	7.90973806381226			21	21	17	49.6	49.6	41.4	73.502	0	237.5	18478000000	335	1.5322	0.168905	0.138	2.28791	A0A1C7CYX9;Q16555;E5RFU4;D6RF19
7.12073850631714	6.60050106048584	6.73804378509521	6.27032804489136	6.62095308303833	7.67094135284424	7.1972804069519	6.1728949546814	6.60356616973877	6.97309541702271	6.8644814491272	6.57251596450806	7.23532629013062	7.46507024765015	6.1640419960022	7.07265424728394	7.09426164627075	6.77475070953369	7.09057521820068	6.39364576339722	6.30328130722046	6.80411911010742	7.6960244178772	6.57775449752808	6.52177762985229	7.05835008621216	6.26367855072021	7.05618047714233	7.13653039932251	7.53629302978516	6.25934219360352	7.1230673789978	+	IPF_Ktr	12	12	12	21.7	21.7	21.7	80.648	0	31.282	1020000000	25	4.05231	0.00432432	-0.5913	-4.5254	A0A1W2PP35;Q00839;Q5RI18;A0A1X7SBS1;A0A1W2PPS1;A0A1W2PPL4;A0A1W2PPH7;A0A1W2PQL0;A0A1W2PP34;A0A1W2PQ74;A0A1W2PRZ7;A0A1W2PQD4;A0A1W2PRI6;A0A087WVI9;A0A1W2PNG3;A0A1W2PP22
7.01494026184082	6.69539546966553	6.599524974823	6.3705358505249	7.13798666000366	7.16007804870605	7.3277063369751	5.77243137359619	7.42112636566162	7.63928699493408	6.05026817321777	7.43503189086914	6.24372243881226	7.30860710144043	7.16761255264282	6.27888202667236	7.21856164932251	7.31348752975464	7.29894018173218	7.3360390663147	7.30655384063721	7.24087381362915	7.34050369262695	7.49482202529907	6.45702123641968	7.21890306472778	7.09711837768555	7.10653066635132	7.39696598052979	7.50831413269043	6.32556676864624	7.49458599090576			8	8	8	27.3	27.3	27.3	49.204	0	43.152	1589900000	30	0.180626	0.842848	-0.0846453	-0.444682	A0A1W2PPX5;A0A1W2PQR6;A0A1W2PQB7;A0A1W2PS43;Q14108;A0A1W2PRS1;A0A1W2PRF6;A0A1W2PPU6;A0A1W2PSE4;D6RDG0;A0A1W2PS70;A0A1W2PNX7
8.08905696868896	8.0007381439209	7.99414110183716	8.26773452758789	8.15090942382813	8.05006980895996	8.0204439163208	8.28874111175537	8.16705131530762	7.91551065444946	7.83555746078491	8.14850997924805	7.58297204971313	8.04925632476807	8.14176368713379	7.68097877502441	8.37480354309082	8.37868881225586	8.04824733734131	8.18423748016357	8.22512817382813	8.14097881317139	7.99977397918701	8.28025913238525	7.90566635131836	8.28847312927246	8.06333351135254	8.2177209854126	7.90764760971069	8.28499412536621	8.20444583892822	8.01131629943848			7	7	3	17.9	17.9	8.3	32.69	0	41.778	14025000000	169	0.440049	0.643468	0.0650745	0.923653	A0A1W2PQB1;H0Y755;M9MML0;P08637;C9JC71
6.61491823196411	6.51051807403564	6.79780435562134	6.697096824646	7.10298204421997	6.49319314956665	6.27361392974854	6.93052101135254	6.95727682113647	6.16131162643433	7.02897787094116	6.46070623397827	7.02857112884521	6.71681261062622	6.70943117141724	6.88243341445923	6.88867378234863	7.59355211257935	6.52182960510254	6.73467206954956	7.2389988899231	7.1007022857666	7.19343090057373	6.84049510955811	7.10571432113647	7.21423435211182	7.06714534759521	6.92292785644531	6.64955854415894	7.00996065139771	6.89480876922607	7.07751321792603			5	5	5	18.2	18.2	18.2	25.333	0	12.069	962480000	34	0.688543	0.47854	-0.148058	-1.29599	A0A1W2PRS4;E9PKK2;Q86YT9;E9PR26;E9PNS8;E9PJJ4
7.02726793289185	6.94790840148926	6.60093450546265	6.90325212478638	6.52572059631348	7.32126712799072	7.08838415145874	6.11157894134521	6.43551540374756	6.00263404846191	6.05259227752686	5.80009651184082	6.93350267410278	6.79006004333496	6.32572650909424	7.22207498550415	6.44932460784912	5.87896156311035	6.92417049407959	6.06592035293579	6.35655736923218	6.96649837493896	7.59189891815186	6.28620910644531	6.47568845748901	7.1067008972168	6.18633365631104	6.47197532653809	6.83147287368774	6.44024229049683	6.34938955307007	6.05180168151855			8	8	8	13.7	13.7	13.7	87.819	0	10.898	592330000	7	0.233601	0.798257	-0.0972295	-0.553562	A2A274;Q99798
6.14070987701416	6.17607593536377	6.90806102752686	6.7187967300415	6.5595908164978	6.88646793365479	6.97350215911865	6.32292652130127	5.78720045089722	6.80340242385864	6.88061332702637	6.52660655975342	6.74237155914307	6.93855953216553	6.98170518875122	6.80471181869507	5.95426654815674	6.07617998123169	7.46657085418701	6.33573389053345	6.00267696380615	6.84471321105957	7.02567434310913	6.50616264343262	6.46949434280396	6.82062196731567	6.78291654586792	6.90137100219727	6.91419506072998	6.1706280708313	5.81140613555908	6.69816017150879			4	4	3	50.6	50.6	40	9.7931	0	6.852	646170000	8	1.10165	0.29187	-0.272047	-1.81757	A2A2D0;P16949
5.99467039108276	7.54623413085938	7.16262435913086	7.1324520111084	7.15645837783813	7.18946218490601	7.09523916244507	5.98975944519043	7.59556245803833	7.1003360748291	7.02436256408691	7.68968152999878	6.86757946014404	7.37451028823853	7.43396186828613	7.03490924835205	7.45281362533569	7.4357967376709	7.44171094894409	7.52535581588745	7.64655065536499	7.30700349807739	7.23578071594238	7.35918998718262	7.19860219955444	6.42754983901978	6.56595325469971	7.37141895294189	7.30289363861084	7.77333307266235	7.42337703704834	7.69457006454468			8	8	8	30.3	30.3	30.3	37.482	0	18.041	2521700000	44	0.619913	0.516274	-0.198072	-1.19895	A6NC48;Q10588;H0Y984;H0Y8G4;H0Y9Q9
7.44395112991333	7.08845520019531	7.12103414535522	6.37719011306763	7.33455419540405	7.54604864120483	7.44440412521362	6.92895364761353	7.18540048599243	7.08249807357788	7.79744052886963	7.17122888565063	7.73389530181885	7.49847602844238	7.01384782791138	7.05971479415894	7.30155086517334	7.41753816604614	7.38383340835571	7.15274667739868	6.98511219024658	7.09089279174805	7.20913934707642	6.52596664428711	7.04559659957886	6.65376806259155	6.99218654632568	7.30237436294556	7.51620483398438	7.46393775939941	6.98736667633057	7.29618215560913	+	IPF_Ktr	9	9	9	39.2	39.2	39.2	25.895	0	24.016	2025100000	55	3.51291	0.00948267	-0.396585	-4.07926	A6NFX8;Q9UKK9;A6NJU6;A6NCQ0;H0YEY4;C9JYY9
6.4312481880188	6.3565845489502	6.33951663970947	6.54590702056885	6.64729499816895	5.99906635284424	6.50735664367676	6.60131502151489	6.6319408416748	5.85284423828125	6.0062894821167	6.46034002304077	6.34220933914185	6.91194534301758	6.1094388961792	6.35303354263306	6.42266368865967	6.57006406784058	6.71648740768433	6.04594564437866	6.30260992050171	6.62984752655029	5.76874399185181	6.44803714752197	6.43487644195557	6.49568843841553	6.06924724578857	6.08042573928833	6.2251091003418	6.5056791305542	6.61686372756958	6.61211585998535			3	3	3	22.8	22.8	22.8	18.224	0	10.518	224920000	8	0.137708	0.881007	0.0363205	0.350693	K7EIJ0;K7ENL2;A6NG10;K7EMC9;Q969T9;K7EIN1;K7ESN4;B4DFG2;K7EIK1
7.06084871292114	6.2786169052124	5.64332008361816	6.23285055160522	5.77461338043213	7.12755823135376	7.13946962356567	6.36148738861084	6.04808664321899	5.99179363250732	7.2312912940979	6.56706571578979	7.15621566772461	7.20940780639648	6.17301893234253	5.90252065658569	6.04037237167358	6.98701333999634	7.25870895385742	5.79626178741455	6.43187427520752	6.24622535705566	6.41298675537109	6.51978445053101	6.15664958953857	6.91604328155518	6.27260589599609	6.91216373443604	7.4214391708374	7.07276439666748	6.55279111862183	7.25348329544067	+	IPF_Ktr	5	5	5	42.5	42.5	42.5	17.603	0	19.364	488710000	17	4.13658	0.0038	-0.719989	-4.59454	H3BU16;A6NGP5;Q9H910;H3BMT0;H3BTV5;H3BMV3;H3BMM8;B4E1P3
7.03277969360352	6.86535882949829	6.9378137588501	6.88499927520752	7.47767114639282	7.63187980651855	7.07990455627441	6.33108472824097	6.87923336029053	6.27557182312012	7.62038612365723	6.75422620773315	6.77001953125	7.19468069076538	7.20948839187622	6.60627365112305	7.12447166442871	7.03554964065552	7.36999464035034	6.63289260864258	6.83161401748657	6.92044162750244	7.16902732849121	6.45187568664551	6.46988677978516	6.81067609786987	6.89005184173584	7.40238189697266	7.35909509658813	7.3603663444519	6.74956607818604	7.01531791687012	+	IPF_Ktr	9	9	9	25.4	25.4	25.4	51.086	0	14.322	1302300000	31	2.983	0.0196923	-0.412643	-3.63138	A6NJA2;P54578;J3QQT6;J3KS55
6.10636806488037	6.43480205535889	7.37827062606812	6.79042387008667	6.45292663574219	6.94458627700806	6.30913543701172	6.61428308486938	6.92461013793945	7.49968719482422	6.35620784759521	6.13465690612793	6.18897390365601	6.20806503295898	6.50136613845825	6.59735774993896	7.132643699646	7.15066432952881	7.08923387527466	6.50647401809692	6.16044902801514	6.16894626617432	7.1952075958252	6.49737167358398	6.69958448410034	7.02469062805176	6.00246286392212	7.0845046043396	7.05933618545532	6.99212026596069	6.33900308609009	5.63421726226807			2	2	2	23.6	23.6	23.6	17.963	0	13.832	885930000	14	0.181793	0.84219	-0.0782486	-0.44716	E9PJK1;E9PRJ8;H0YDL9;H0YDJ9;E9PIF1;A6NMH8;P60033
7.09075164794922	7.04461812973022	5.92402982711792	6.04240226745605	6.94695329666138	7.36967945098877	7.13937520980835	6.35152196884155	6.24631214141846	6.52214193344116	7.14538288116455	6.52658891677856	7.35233688354492	7.13331508636475	6.90909576416016	6.16169309616089	6.75026798248291	7.00073766708374	7.26538372039795	6.23718023300171	6.77032423019409	6.6912841796875	6.10827827453613	6.19101095199585	6.66214370727539	6.59104442596436	6.42388010025024	7.13994216918945	7.16345977783203	7.04633903503418	6.33754205703735	7.14079093933105	+	IPF_Ktr	6	6	5	54.3	54.3	46.4	15.634	0	95.526	725190000	15	2.85188	0.0237899	-0.491872	-3.51837	A6NMQ3;Q5T5H1;O43768;A0A1W2PRU0;H3BTD3
7.93020486831665	7.64566802978516	7.76611518859863	7.7811017036438	7.60072231292725	7.69103717803955	7.92745780944824	7.87606191635132	8.35005378723145	8.03072071075439	7.48589181900024	8.00774765014648	7.44150638580322	7.7394380569458	7.93551206588745	7.51074600219727	8.00582408905029	8.26264095306396	7.94154644012451	8.13433647155762	7.67421817779541	7.63983488082886	7.80683088302612	7.61724138259888	7.33164978027344	7.86718463897705	7.85783290863037	7.81433439254761	7.81859540939331	7.98944520950317	8.00363254547119	8.04708003997803			6	6	6	33.3	33.3	33.3	17.764	0	57.275	7402200000	146	0.0418657	0.957618	0.0104095	0.116413	A6NNI4;G8JLH6;P21926;A0A087WU13;F5GXT1
6.25221014022827	6.49231863021851	6.50335168838501	6.47741031646729	7.07408475875854	7.30541563034058	7.08667993545532	6.48210048675537	5.91569423675537	6.89106893539429	6.76412391662598	6.10370635986328	7.73046731948853	6.14255475997925	6.62584590911865	6.28551483154297	7.13551425933838	7.03602981567383	6.84374952316284	6.27047681808472	6.61856126785278	6.40964555740356	7.37901544570923	6.27224683761597	6.30080699920654	6.61808919906616	6.92711877822876	6.61925601959229	6.83225345611572	7.03762578964233	6.4325475692749	7.13094472885132	+	IPF_Ktr	7	7	7	28.5	28.5	28.5	32.936	0	79.348	1124300000	22	2.53396	0.0382436	-0.453134	-3.23951	F6WIT2;A6PVN5;Q15257;A6PVN9;Q5T949;Q5T948;A6PVN8;C9IZ76;A6PVN6;A6PVN7;B7ZBQ0;Q68CR8;B7ZBP9;B7ZBP7;B4DDQ6;H0Y6E5
6.36847877502441	5.71958589553833	6.23791313171387	6.24322843551636	6.33046960830688	6.33821058273315	6.02583265304565	5.90226268768311	6.21439981460571	6.20028066635132	6.44271469116211	6.38066148757935	6.01962327957153	6.71386861801147	6.26387739181519	6.21125793457031	6.06608009338379	6.79502439498901	6.27518653869629	6.09311676025391	6.13888311386108	6.75062561035156	6.60613298416138	6.08327341079712	6.42448234558105	6.0417685508728	5.87438201904297	6.5761570930481	6.63095855712891	6.73701763153076	6.10079669952393	6.72892141342163	+	IPF_Ktr	2	2	2	9.7	9.7	9.7	28.282	0.0048239	2.5284	170350000	6	2.9262	0.0214908	-0.327712	-3.58256	A8MTF8;P58499
6.19954967498779	6.65813493728638	6.54631376266479	6.48656606674194	6.31118726730347	6.93664455413818	6.25926828384399	6.20174598693848	6.58526706695557	5.88564872741699	6.53145313262939	6.11416673660278	6.73880481719971	6.51271104812622	6.25634336471558	6.43903827667236	6.38857936859131	6.28085231781006	6.48253059387207	6.59311723709106	6.03569078445435	6.31406450271606	6.62684392929077	6.51650714874268	6.08304452896118	6.50207948684692	6.15127182006836	5.86540222167969	6.20856809616089	6.48883247375488	6.19333505630493	6.07307910919189			3	3	3	16.9	16.9	16.9	26.76	0.0021299	3.4729	95039000	4	0.840738	0.401361	-0.138739	-1.4991	A8MU58;F8W950;Q13155
6.92726755142212	6.84844779968262	6.75198030471802	6.09488248825073	6.64825630187988	6.85605192184448	6.8710412979126	6.40022945404053	6.33464193344116	6.73891496658325	7.51093339920044	6.42477226257324	6.67722368240356	7.32155704498291	6.07805252075195	6.56799840927124	6.91296577453613	6.82813787460327	6.89823150634766	6.28944110870361	6.27943754196167	6.43301630020142	6.13274526596069	6.4279899597168	6.47328519821167	5.97247982025146	6.67268753051758	6.69378852844238	7.1422643661499	6.91935014724731	6.67752504348755	5.93750429153442			7	7	7	36.2	36.2	36.2	20.089	0	6.114	668630000	10	0.988087	0.340699	-0.233572	-1.68287	B5MC17;A8MYP8;C9JUR5;B5MD02;B5MCN9
6.26746797561646	6.26382684707642	5.9266529083252	6.933424949646	6.4366626739502	6.25627279281616	6.6726336479187	6.07671165466309	6.11443662643433	6.65193605422974	6.84142827987671	6.75297737121582	6.72356224060059	7.08596801757813	6.59186553955078	6.37655973434448	6.32153797149658	6.04905700683594	7.02106523513794	6.60288429260254	6.10831642150879	6.24811124801636	6.54816055297852	6.43775939941406	5.84057998657227	6.23541975021362	6.26139354705811	6.27265310287476	6.50573301315308	6.10914373397827	6.16803169250488	6.61629676818848			3	3	3	18	18	18	36.965	0	15.98	393770000	7	1.00102	0.335598	-0.198046	-1.69849	B0QY01;O60784;V9GYF4;B0QY02;V9GZ68;Q6UW50
6.60701513290405	6.28141832351685	6.81023502349854	6.45008659362793	6.24888801574707	6.63109874725342	6.6883397102356	6.4693775177002	6.2132511138916	6.69935131072998	6.82738208770752	6.20447158813477	6.44230985641479	6.6690936088562	6.459144115448	6.30202102661133	5.78786993026733	6.42291688919067	5.80295610427856	6.10037326812744	6.16658496856689	6.09844446182251	6.54092121124268	6.09589624404907	6.36028480529785	6.18250179290771	6.18451070785522	6.57908582687378	6.43652820587158	6.79525423049927	6.03233098983765	6.33822298049927			3	3	3	6	6	6	55.161	0	6.0196	190800000	5	1.19844	0.259149	-0.192246	-1.92835	B0QY90;B0QY89;Q9Y262
7.02044439315796	6.65164613723755	6.70955514907837	5.94949626922607	6.88912773132324	8.00095462799072	6.89652633666992	6.48457050323486	6.45955514907837	6.70609092712402	8.04289054870605	5.96782827377319	8.49722003936768	7.74167919158936	6.42008781433105	6.9120626449585	6.66101312637329	6.9846305847168	7.55453777313232	6.29125785827637	6.31061267852783	6.77532625198364	7.59002780914307	6.01133298873901	6.80565023422241	6.3655252456665	6.73403930664063	7.98997449874878	7.22385931015015	7.28578233718872	6.53193378448486	7.55492496490479	+	IPF_Ktr	9	9	9	71.3	71.3	71.3	15.988	0	134.68	3393100000	68	8.3464	0	-1.14346	-8.12789	B0QYF8;P02144;Q8WVH6;F2Z2F1;B0QYF7;F2Z337
6.96428775787354	6.76420593261719	6.05213642120361	6.08300876617432	6.84576749801636	7.53597736358643	6.74283504486084	5.84860372543335	6.6900577545166	6.4348931312561	6.8988676071167	6.08425426483154	6.6208438873291	7.41889762878418	6.53967046737671	6.21775674819946	5.83725118637085	6.90912246704102	7.51217746734619	6.39077425003052	6.27195644378662	7.09384155273438	7.06903886795044	6.21903085708618	6.36340236663818	6.16094303131104	5.80001878738403	6.91122150421143	7.12968969345093	7.35264539718628	6.91184997558594	6.53466081619263	+	IPF_Ktr	4	4	4	9.4	9.4	9.4	58.634	0	16.342	561480000	21	3.73182	0.00668222	-0.646971	-4.2612	F2Z2V0;B0QZ18;Q99829;A6PVH9;Q5JX56;Q5JX58;Q5JX59;Q5JX60;Q5JX44;E7ENH5;Q5JX54;Q5JX55;H0Y524;Q5JX61;Q5JX52;Q5JX45
8.05006980895996	7.85120344161987	8.29052448272705	7.99099540710449	8.2543306350708	7.40647220611572	8.90883827209473	7.90290546417236	7.9113655090332	8.28898620605469	7.77342796325684	8.13216400146484	7.03570985794067	5.97146987915039	8.51174926757813	7.70212888717651	7.89151525497437	6.36609888076782	7.36943864822388	8.69372653961182	8.30339050292969	7.74036264419556	6.36050415039063	6.69809341430664	8.68712711334229	8.43110656738281	8.26023864746094	8.00808906555176	6.09628438949585	7.40022706985474	7.8437933921814	7.71499156951904	+	IPF_Ktr	4	4	4	45.3	45.3	45.3	12.815	0	146.39	14836000000	93	2.92389	0.0215203	0.879398	3.58056	B0YIW2;P02656
6.87058544158936	6.47950267791748	6.63447713851929	6.80803251266479	6.20361518859863	7.11680698394775	6.71774530410767	6.48254489898682	6.38602256774902	6.27292919158936	6.82692289352417	6.19474220275879	7.26512432098389	6.78288793563843	6.57860136032104	7.09046983718872	6.96232652664185	6.86380434036255	6.60355567932129	5.88490152359009	6.7385425567627	6.53847312927246	6.65746688842773	6.26305341720581	6.84386920928955	6.70337724685669	6.65945959091187	6.2617392539978	6.77067518234253	6.72332429885864	6.31625175476074	6.59162092208862			7	7	7	14.3	14.3	14.3	61.626	0	14.12	595240000	32	1.13943	0.277757	-0.20568	-1.86122	B0YIW6;P48444;Q6P1Q5
6.8725700378418	6.10076427459717	6.60660552978516	6.44455051422119	6.82512092590332	7.12309980392456	6.28779888153076	5.76705312728882	6.10405969619751	6.11506414413452	7.19884967803955	6.05167245864868	7.45440292358398	7.31860589981079	6.79250383377075	5.97062301635742	6.13699007034302	5.81430673599243	6.93503856658936	6.21438217163086	6.48213577270508	6.6019115447998	6.46371221542358	6.03426551818848	6.45824193954468	6.44255971908569	6.19199562072754	7.08699989318848	6.97851371765137	7.12723445892334	6.28043222427368	6.01899290084839	+	IPF_Ktr	3	3	3	36.2	36.2	36.2	12.7	0	17.785	599350000	17	2.49562	0.0405559	-0.501405	-3.20534	B1AH58;F5GZ09;Q9BW83;H0Y6C7;B1AH56
7.37272787094116	7.04000854492188	5.90659141540527	7.148756980896	7.32455015182495	7.72693920135498	7.22574853897095	6.38933610916138	6.92495584487915	6.92870283126831	7.37141895294189	6.89271211624146	7.55896043777466	7.2178258895874	6.91705894470215	7.51781606674194	7.17817068099976	7.08589696884155	7.33455419540405	7.05426836013794	6.45414209365845	7.10236501693726	7.6283278465271	6.49000453948975	6.64977312088013	6.90140914916992	6.75017642974854	7.02007102966309	7.34490299224854	7.33023118972778	7.0483250617981	7.53183650970459	+	IPF_Ktr	14	14	14	30.6	30.6	30.6	64.283	0	35.95	1701500000	66	2.74586	0.0279257	-0.445947	-3.4262	B1AHC9;P12956
7.83896255493164	7.78942537307739	7.99880838394165	8.09145545959473	7.69871807098389	7.02787923812866	7.8936562538147	7.93256521224976	7.25382232666016	7.67838191986084	6.81000375747681	7.8259129524231	7.42824840545654	6.92742681503296	8.24551296234131	8.01986408233643	7.82826042175293	7.13373041152954	6.40784978866577	7.80883169174194	7.80136919021606	7.72402191162109	7.52587366104126	7.710853099823	7.90745449066162	7.66483926773071	8.11126232147217	7.11055612564087	6.62472534179688	7.16022825241089	7.53846073150635	7.21974182128906	+	IPF_Ktr	20	4	4	35.2	7.6	7.6	78.329	0	106.75	7213000000	122	5.36544	0.000818898	0.69699	5.5978	B1AHL2;B1AHM7;H7C1M6;B1AHM9;B1AHN3;B1AHM8;B1AHM6
6.38432788848877	5.93777561187744	6.26519823074341	6.08417463302612	6.19971418380737	6.57102155685425	6.55094957351685	6.29557800292969	6.20732879638672	6.33044672012329	6.55511856079102	6.3069863319397	7.47571468353271	6.29379034042358	5.96541309356689	6.42474174499512	5.98881006240845	6.07648420333862	5.93676328659058	5.99557065963745	6.34890985488892	6.48424339294434	6.68078851699829	6.70209217071533	6.31762313842773	6.55041885375977	6.76797962188721	6.69288206100464	6.45600128173828	6.5471715927124	5.57272672653198	5.87012672424316			2	2	2	14.1	14.1	14.1	21.999	0	6.5326	318610000	3	0.804684	0.417679	-0.191031	-1.45233	B1ANH5;B1ANH6;Q16774;B1ANH0;B1ANG9;B1ANH2;B1ANH3
8.29896259307861	8.36763572692871	8.05026340484619	8.27728843688965	8.68068885803223	8.08976364135742	8.06115055084229	8.34261989593506	8.67091369628906	8.17330265045166	8.09166717529297	8.51876354217529	7.60513257980347	8.50062084197998	8.33693981170654	7.94186401367188	8.46600723266602	8.9372615814209	8.72516822814941	8.344313621521	8.61309051513672	8.00238227844238	8.06412124633789	8.05419158935547	8.03897762298584	8.31523513793945	8.22855472564697	8.4483814239502	8.1898832321167	8.56207847595215	8.60004711151123	8.95494174957275			18	18	18	65.3	65.3	65.3	35.695	0	164.75	24824000000	266	0.402505	0.667615	-0.0991375	-0.861462	H3BLV0;B1AP13;H7BY55;P08174;B1AP15
7.44813394546509	6.93692588806152	6.25757074356079	6.01389837265015	6.46395874023438	7.86119985580444	7.49679136276245	6.05988216400146	7.03694820404053	6.04333543777466	7.20633983612061	7.06333351135254	7.73517560958862	7.09912776947021	7.27540349960327	7.27937030792236	6.98855447769165	6.93924951553345	6.88931274414063	5.84476470947266	6.07899856567383	7.19145107269287	7.71279287338257	6.43818521499634	6.02907705307007	6.44281148910522	6.61699485778809	7.12878704071045	7.03981065750122	7.26422739028931	7.14600372314453	7.12635850906372	+	IPF_Ktr	7	7	7	31.6	31.6	31.6	25.256	0	27.076	1800300000	33	2.54791	0.0374853	-0.605702	-3.25191	G3V576;G3V4W0;B4DY08;B2R5W2;G3V4C1;G3V2Q1;P07910;G3V5X6;G3V3K6;G3V251;B4DSU6;G3V555;G3V575;G3V4M8;G3V5V7;G3V2D6;A0A0G2JPF8;A0A0G2JNQ3;P0DMR1;O60812;B7ZW38;B2RXH8;G3V2H6
6.79105854034424	6.19076871871948	6.71195697784424	6.70446681976318	7.04614400863647	7.35728693008423	6.77099943161011	6.65166616439819	6.51828670501709	5.97224760055542	6.78049755096436	6.51254081726074	7.29758548736572	6.89834642410278	6.86548280715942	6.1535439491272	6.33378982543945	6.63697910308838	5.93724489212036	6.19122266769409	6.37167072296143	6.51290082931519	7.49395990371704	6.80739116668701	6.07031583786011	6.82726573944092	5.98680353164673	6.87538528442383	6.9853458404541	6.00775718688965	6.38453960418701	6.88926267623901			7	7	5	17.7	17.7	13.3	48.569	0	9.6172	771650000	16	1.2602	0.239301	-0.301048	-1.99734	B4DDD8;P12081;B3KWE1;E7ETE2;B4E1C5;D6RF05
8.3288688659668	8.26918601989746	8.33185195922852	8.53688621520996	8.31211376190186	7.66713523864746	8.37204647064209	8.43285751342773	8.25957012176514	8.32370567321777	7.74547290802002	8.35554695129395	8.13770198822021	7.84459543228149	8.4690408706665	8.13997364044189	8.23751831054688	8.09110355377197	7.73812246322632	8.32754325866699	8.45432662963867	8.36395072937012	7.96350431442261	8.56207847595215	8.41823482513428	8.28207778930664	8.46323585510254	8.05857753753662	7.68323612213135	7.99563980102539	8.07305812835693	8.04972171783447	+	IPF_Ktr	30	30	29	55.9	55.9	55.9	81.889	0	323.31	22700000000	438	5.48699	0.000721311	0.388884	5.69727	B4DPQ0;P00736;F5H2D0;F5H1V0;F5H6Y3;F5H3N3;F5H1N6;F5GWL0;F5H3A3
6.76967287063599	6.7491021156311	6.98311185836792	6.84259033203125	7.02407503128052	7.27081871032715	6.91496181488037	6.56484889984131	6.81458044052124	7.119948387146	7.16610431671143	6.86397695541382	7.2030873298645	7.36914157867432	6.7660927772522	7.10109376907349	6.89821481704712	7.24254131317139	7.39167594909668	6.43774080276489	5.42668533325195	7.03096389770508	7.10547590255737	6.32461738586426	6.06374740600586	6.54350090026855	6.78359651565552	6.9238862991333	6.86470079421997	7.29356145858765	6.91486644744873	6.83273887634277	+	IPF_Ktr	8	8	8	26	26	26	45.835	0	14.576	1118800000	39	2.91712	0.0216275	-0.461599	-3.57473	B4DR80;Q9Y6E0;H0Y630;C9J6L2;C9JCC0;C9J232;Q5JV98;H7C279;O00506;C9JDH9;Q8NBY1;B4E0Y9;Q9P289;C9JJV0;Q5JV99
6.90113115310669	6.2139778137207	6.54241466522217	6.23585748672485	6.83650779724121	7.55887651443481	6.99799346923828	6.19745683670044	6.09710216522217	6.49169445037842	7.11163234710693	6.46714544296265	7.36601161956787	6.93023586273193	6.75692510604858	6.91090154647827	6.53017616271973	6.967529296875	7.44213485717773	5.90550899505615	6.48970031738281	6.12922668457031	6.9045262336731	6.36560153961182	6.75281620025635	6.8475170135498	6.45847320556641	6.9365439414978	6.81741333007813	6.81064891815186	6.29246664047241	6.56612300872803	+	IPF_Ktr	4	4	4	25	25	25	33.186	0	19.664	736610000	15	4.20995	0.00342007	-0.548608	-4.65466	B4DUC8;Q13126;J3QSB7;F2Z2F3;F8WES2
9.57853603363037	9.71514225006104	9.76247596740723	9.834153175354	9.60494899749756	9.50167560577393	9.49537754058838	9.84432220458984	9.54617214202881	9.82041168212891	9.4309778213501	9.57672119140625	9.56515121459961	9.24435138702393	9.60261344909668	9.62493133544922	9.69146156311035	9.38062763214111	9.26651382446289	9.84158515930176	10.0124578475952	9.64925670623779	9.69041728973389	9.9482421875	9.96308422088623	9.73310852050781	9.73789978027344	9.62217235565186	9.37988567352295	9.3957633972168	9.62349700927734	9.46717834472656	+	IPF_Ktr	83	83	5	60.7	60.7	5.3	140.94	0	323.31	597630000000	3362	3.71894	0.00675145	0.251985	4.25053	B4E1Z4;P00751;H7C5H1;A0A0G2JH38;A0A0G2JHM4;A0A0G2JJ82;H7C526;C9JRT3;F2Z3N2;F8WCJ9;A0A0G2JJM0;CON__Q3KUS7
7.09621477127075	6.96123123168945	7.05751419067383	6.4012188911438	7.01118946075439	7.48980379104614	7.10765075683594	6.12245321273804	6.33183193206787	6.83319807052612	7.38975048065186	6.24694919586182	7.43256855010986	7.23090839385986	6.81926727294922	6.98575401306152	6.0699028968811	6.99366521835327	7.18647623062134	6.18902111053467	6.32660055160522	7.14693403244019	7.31107521057129	6.49636840820313	6.2066798210144	6.4106330871582	7.03068065643311	7.09120941162109	7.238121509552	7.06759166717529	6.89954137802124	7.16976261138916	+	IPF_Ktr	9	9	9	34.9	34.9	34.9	36.94	0	26.648	1264200000	39	3.70327	0.00687356	-0.554965	-4.23755	B5MCX3;Q15019;C9J2Q4;H7C2Y0;C9IY94;H7C310;C9JB25;C9J938;C9IZU3;C9JQJ4;A0A1B0GXJ2;C9JFT1;F8WB65;B5MD47;C9JZI2
7.81212425231934	7.37077188491821	7.48819828033447	7.48150014877319	7.69985485076904	7.81580352783203	7.91965341567993	7.21764183044434	7.58954763412476	7.36176538467407	8.12313270568848	7.34701776504517	8.01000308990479	7.9182767868042	7.62749910354614	7.42724275588989	7.77793407440186	7.81502628326416	7.87779760360718	7.42393350601196	7.43080043792725	7.43081665039063	7.84789323806763	7.10277652740479	7.17484426498413	7.25309562683105	7.50364112854004	7.68327236175537	7.79531669616699	7.82174253463745	7.45138740539551	7.91863298416138	+	IPF_Ktr	12	12	12	46.8	46.8	46.8	26.224	0	33.703	5864900000	120	5.12864	0.00115789	-0.397369	-5.40439	B5MDF5;P62826;J3KQE5;F5H018;B4DV51;H0YFC6;A0A087X0W0
6.3040189743042	6.34557104110718	6.43039464950562	6.07471895217896	6.5317120552063	6.76309823989868	6.26383066177368	6.27157258987427	6.45033502578735	6.45663166046143	6.84124040603638	6.46216583251953	6.50851821899414	6.64316654205322	6.53935194015503	6.76766061782837	6.64835929870605	5.8034987449646	6.67481517791748	6.1315541267395	6.4246768951416	6.34449195861816	6.05884122848511	6.19894504547119	6.69268321990967	6.1417818069458	6.09008073806763	6.81331396102905	6.52087116241455	6.72260904312134	6.20508432388306	6.28685092926025			4	4	4	4.3	4.3	4.3	105.34	0.00060533	5.4104	226380000	5	0.762842	0.439651	-0.134482	-1.39705	Q99613;B5ME19;H3BPE4
6.20750427246094	5.9334397315979	6.05084896087646	6.52688074111938	6.74728012084961	6.71822738647461	5.94898080825806	6.13681507110596	6.52033090591431	6.69217681884766	6.7102952003479	6.27189922332764	6.78288078308105	6.921790599823	6.19464063644409	6.18087959289551	6.41653108596802	6.87540292739868	6.90070009231567	6.54064846038818	6.36115026473999	6.62562990188599	7.20679903030396	6.57271766662598	5.95706462860107	6.73533868789673	6.03355264663696	6.17718410491943	6.77154350280762	6.89121389389038	6.25784778594971	5.79097127914429			4	4	4	10.9	10.9	10.9	47.475	0	7.5438	526200000	12	2.06762	0.0792608	-0.348287	-2.81384	B7Z7P8;P62495;D6RCB3;D6RJE8;I3L492
6.31069087982178	6.17833185195923	6.73528432846069	6.26208400726318	6.53064393997192	6.5866436958313	6.06758213043213	6.14857339859009	6.07786703109741	6.04789781570435	6.20579671859741	6.0851879119873	7.73172569274902	7.97233247756958	6.35699272155762	6.30383443832397	6.5182900428772	6.00379657745361	6.14138507843018	6.48477506637573	6.22000408172607	6.22854900360107	6.6026349067688	5.90075254440308	6.411057472229	6.48761987686157	6.1714129447937	6.19896459579468	8.25901985168457	7.04428052902222	6.2905912399292	6.62193393707275			6	6	6	36.4	36.4	36.4	11.758	0	52.119	1261200000	31	0.98278	0.342933	-0.343811	-1.67644	B8ZZQ6;P06454;B8ZZA1;B8ZZW7;H7C2N1
7.97355270385742	7.48677062988281	7.24201917648315	7.16375732421875	7.76180744171143	8.39745330810547	8.00697898864746	7.24740839004517	7.38239526748657	7.04391193389893	8.35970306396484	7.55065631866455	8.68327236175537	8.51265811920166	7.41504001617432	7.37692356109619	7.92854928970337	8.12567615509033	8.26052474975586	7.64028263092041	7.14878749847412	7.73022508621216	7.77967596054077	6.89184951782227	7.75223302841187	7.63797998428345	7.58611440658569	8.41599082946777	8.56156635284424	8.29594039916992	7.54027938842773	8.19077968597412	+	IPF_Ktr	17	17	17	86.5	86.5	86.5	17.605	0	90.256	10761000000	153	5.60429	0.00071028	-0.753573	-5.7934	C9J0K6;P30626;B4DHQ6;E9PG82
6.9466290473938	6.47532176971436	5.80795812606812	6.54335784912109	6.39716482162476	7.25290155410767	6.85033369064331	6.50794124603271	6.07027339935303	6.25180101394653	6.91230201721191	6.19807195663452	7.06475734710693	7.08001279830933	5.92214202880859	6.2720103263855	6.16691255569458	6.97974395751953	6.88985061645508	6.35657835006714	6.49449348449707	6.48254728317261	6.64607000350952	6.27090644836426	6.09094572067261	6.02791929244995	6.589271068573	6.45534896850586	7.13833427429199	7.0365891456604	6.23417520523071	7.06246900558472	+	IPF_Ktr	3	3	3	18.6	18.6	18.6	23.103	0	8.9364	459190000	12	4.61303	0.00183636	-0.570046	-4.98395	C9J3M3;P58340;C9K0D3;C9K0D4;C9JNE5
7.39236259460449	7.34222507476807	7.46139335632324	7.56536388397217	7.637619972229	7.38279104232788	7.30623197555542	7.45017194747925	7.79109382629395	7.80093002319336	6.9942774772644	7.35179615020752	7.14869499206543	7.32209539413452	7.65928840637207	7.22235202789307	7.39965629577637	8.06186676025391	7.44051551818848	7.54926061630249	7.74977493286133	7.13331508636475	7.58910036087036	7.45256853103638	7.26214265823364	7.55241250991821	7.63151502609253	7.23286914825439	7.12891578674316	7.65886974334717	7.59275388717651	7.79958152770996			16	16	16	19.8	19.8	19.8	129.21	0	70.052	3854300000	129	0.0437441	0.956035	0.0111676	0.121402	C9JE82;Q9NY47;C9JVC9
8.11099338531494	8.21987247467041	7.80674266815186	7.83811855316162	8.22819519042969	7.6894063949585	8.67898273468018	8.23375701904297	8.14235782623291	8.28867435455322	7.88958168029785	8.23088264465332	7.34277772903442	7.78693580627441	8.2578706741333	7.94964838027954	8.19200992584229	7.65304851531982	7.66923332214355	8.41433811187744	8.24338531494141	8.39788818359375	7.15642786026001	8.35932350158691	8.56813144683838	8.26703071594238	8.35516452789307	7.85381364822388	7.78729772567749	8.24341011047363	8.37890625	7.84826898574829	+	IPF_Ktr	8	8	8	30.7	30.7	30.7	24.158	0	244.36	15336000000	317	5.07786	0.00120988	0.51169	5.36296	C9JF17;P05090;C9JX71;F8WBT9
7.57296466827393	7.21845674514771	6.76681423187256	7.22688341140747	7.35393524169922	7.55860042572021	7.61101150512695	7.02538776397705	6.44196224212646	7.08845520019531	7.31573963165283	6.98808622360229	6.06214332580566	7.03064012527466	6.50338220596313	7.40556812286377	7.09833240509033	7.32399415969849	7.08554029464722	6.27037906646729	6.18402433395386	7.80797433853149	6.22534084320068	7.1279468536377	7.05713319778442	7.47339916229248	6.63393259048462	7.01059675216675	7.51110744476318	6.67457628250122	7.02284049987793	6.87416839599609			6	6	6	64.4	64.4	64.4	11.333	0	18.273	2165100000	62	0.395407	0.671127	0.147047	0.849485	C9JFR7;P99999;CON__P62894
6.714271068573	7.03718757629395	6.61804819107056	6.89342880249023	6.92323350906372	6.67008829116821	6.70677757263184	7.13748073577881	6.94920444488525	6.34578514099121	6.8853554725647	7.04253625869751	6.541579246521	7.27263069152832	6.99190807342529	6.69110822677612	7.19703245162964	7.63536310195923	7.21309232711792	6.79027128219604	7.51283121109009	7.01552724838257	6.65469646453857	7.00203657150269	6.78661680221558	6.78054761886597	6.88408708572388	7.03850078582764	7.27519607543945	7.16485834121704	7.23974990844727	7.10917329788208			5	5	5	42.2	42.2	42.2	18.888	0	27.756	1060900000	57	0.362247	0.694988	-0.0851308	-0.792549	C9JGG1;C9JJ79;Q9UKJ1
7.20631313323975	7.14940404891968	7.38838529586792	7.1584529876709	7.31473064422607	7.5528507232666	5.83553600311279	6.2648024559021	6.26038599014282	7.31912708282471	7.45785140991211	7.2831654548645	6.41005182266235	7.37914228439331	7.25997591018677	7.53722715377808	7.32649993896484	7.17152166366577	7.41092920303345	7.23337697982788	6.46051788330078	6.39757061004639	6.22880506515503	6.09295082092285	6.58520126342773	6.13661098480225	6.46922636032104	7.3037576675415	7.37141895294189	7.56849527359009	7.27049255371094	7.36906719207764			10	10	10	21.7	21.7	21.7	81.673	0	25.062	2651300000	20	0.883625	0.385472	-0.307003	-1.55376	C9JIF9;P13798;H7C393;H7C1U0;C9JLK2;F8WEH5
6.60425329208374	6.35016536712646	6.00136137008667	6.42418766021729	6.30966758728027	7.44377899169922	5.77944374084473	5.76863479614258	6.40945768356323	5.88090372085571	7.04159021377563	6.18765735626221	7.79486417770386	6.6050443649292	6.23942375183105	6.34032392501831	6.85246801376343	5.91392707824707	6.83431911468506	5.9921407699585	6.40516567230225	6.48325300216675	7.13168287277222	6.3212628364563	6.21659660339355	6.59082841873169	5.87020587921143	7.10143756866455	6.17926359176636	6.1752495765686	5.9899001121521	6.21529483795166	+	IPF_Ktr	4	4	4	31.9	31.9	31.9	31.806	0	40.961	625440000	14	3.20315	0.0141918	-0.589511	-3.81898	C9JUQ8;O75800
7.52061462402344	7.57902860641479	7.61719942092896	7.50353193283081	7.27857065200806	7.43416976928711	7.4100513458252	7.38690900802612	7.4277458190918	7.70880317687988	7.32727718353271	7.99534559249878	7.5711498260498	7.67736959457397	7.79169750213623	7.57011079788208	7.55406475067139	7.59063005447388	7.73899459838867	7.57516479492188	7.66256904602051	7.86733770370483	7.579909324646	7.63474941253662	7.29223394393921	6.38954162597656	7.61958360671997	7.53896331787109	7.76180028915405	7.68727016448975	7.48665714263916	6.77587270736694			21	21	1	40	40	2.5	78.354	0	150.61	5096800000	127	0.124137	0.892982	0.0366262	0.319735	D3DSM0;E5RIG7;E5RK25;E5RHT0;E5RFI0;E5RIE4;A8MVG7
7.02094125747681	6.06628561019897	6.69979429244995	6.85503911972046	7.0499153137207	7.20561027526855	6.96788024902344	7.01076602935791	6.3777437210083	6.59711360931396	6.9882960319519	6.67888259887695	7.04758644104004	6.99461603164673	6.23466110229492	6.18665075302124	6.17456912994385	6.03358316421509	7.01795101165771	6.3082103729248	6.24963855743408	6.59776067733765	6.93658399581909	6.22906494140625	6.24125719070435	5.94366121292114	6.88927936553955	6.58006906509399	7.07521820068359	6.94647693634033	6.55508232116699	6.70690536499023			6	6	6	34.5	34.5	34.5	25.608	0	10.357	534940000	24	1.47171	0.181243	-0.299885	-2.22496	D6RG13;D6RAT0;P61247;D6RB09;D6RAS7;H0Y8L7;E9PFI5;D6RED7;D6R9B6;H0Y9Y4;D6RGE0;D6RI02
6.11568164825439	7.03977108001709	6.99262428283691	7.14569330215454	6.26721525192261	7.06595277786255	6.73492765426636	7.01665735244751	7.17020320892334	6.81658887863159	6.96358013153076	7.19156265258789	7.19326400756836	7.32382917404175	7.36511325836182	6.8665885925293	5.75856018066406	7.74487924575806	6.93156480789185	7.02546977996826	7.04040431976318	7.34740829467773	6.06874942779541	6.1755485534668	7.17606210708618	7.08653783798218	7.06992673873901	7.31939744949341	7.09039926528931	7.50122356414795	7.4052095413208	7.48458433151245			9	9	9	42.8	42.8	42.8	36.543	0	79.768	1390700000	40	0.845627	0.399617	-0.255241	-1.50538	D6RBV2;Q12907;D6RDX1;D6RIU4;D6RBH1
7.01258420944214	6.94842290878296	6.44234275817871	6.83796691894531	6.96175336837769	7.18381071090698	6.81667852401733	6.00868320465088	6.62277317047119	6.42125034332275	7.01178169250488	6.22831010818481	6.82753086090088	6.90436935424805	6.86623430252075	6.26526832580566	6.65780115127563	7.15329647064209	7.37664985656738	6.71244764328003	6.63526248931885	6.57829523086548	6.96978378295898	6.66723775863647	6.46218824386597	5.98235368728638	6.75894975662231	6.95585584640503	6.613196849823	6.97320175170898	6.68295669555664	7.04504919052124	+	IPF_Ktr	4	4	4	15.9	15.9	15.9	28.512	0	7.9766	663320000	45	4.08213	0.00424913	-0.440908	-4.54988	D6RBW1;P06730;H0Y8J7;D6RHE2;H0Y8X3;A6NMX2
6.2428879737854	6.09275102615356	6.04132175445557	6.59961318969727	6.06615257263184	7.13545083999634	6.17864608764648	6.36579084396362	6.20190286636353	6.65834379196167	6.52051973342896	6.26419067382813	6.28143167495728	6.65461921691895	6.54021692276001	6.26166248321533	6.47645330429077	6.37188243865967	6.56194257736206	6.34221410751343	6.22493982315063	6.28756237030029	6.60894298553467	6.43844890594482	5.91357421875	6.2792272567749	6.07195377349854	6.58204078674316	6.16318225860596	6.63054990768433	6.29510498046875	6.45391416549683	+	IPF_Ktr	2	2	2	7.8	7.8	7.8	49.005	0	5.8804	214990000	5	3.43533	0.0103249	-0.307123	-4.01442	D6RGI3;D6RER5;Q9NVA2;H0Y9G8;H0Y961
6.69729042053223	6.22116613388062	5.89595031738281	6.29742765426636	6.21609973907471	6.93874502182007	6.72003507614136	6.34944677352905	6.0391960144043	6.179443359375	7.06654930114746	6.89631652832031	6.4076886177063	6.12614250183105	5.85201978683472	6.6486120223999	6.19174861907959	6.6961817741394	6.98212623596191	6.32089900970459	6.65036153793335	6.59906387329102	6.94945812225342	6.34876441955566	6.70929098129272	6.28839015960693	6.76025676727295	6.10226821899414	6.71237182617188	6.6370792388916	6.39465093612671	6.78265905380249			5	5	5	7.1	7.1	7.1	105.7	0	6.9541	322130000	10	1.44139	0.188283	-0.260308	-2.19307	H7BXG7;D6REX3;O94979;D6RHZ5;H0YAB3;H0Y9K1;H0Y8V7;H0Y8W8
9.88161277770996	10.0241165161133	9.83913898468018	9.88568305969238	9.63552379608154	9.56028938293457	9.90713214874268	10.1860513687134	9.73466396331787	9.9592227935791	9.61785984039307	10.1782569885254	9.43370628356934	9.51735401153564	9.80653953552246	9.74373722076416	9.77859973907471	9.7292947769165	9.47678852081299	10.1208038330078	10.0616407394409	9.65954494476318	9.70934677124023	10.0440301895142	10.049295425415	9.86793899536133	9.79143142700195	9.80986976623535	9.58577632904053	9.62522983551025	9.84989833831787	9.88051605224609	+	IPF_Ktr	40	40	2	79	79	2.7	53.02	0	323.31	831250000000	2544	3.50218	0.0095288	0.254458	4.07031	D6RF35;D6RBJ7;D6RF20
6.86214351654053	6.19959688186646	5.70322799682617	6.55767440795898	6.36828517913818	6.90764236450195	6.96909427642822	5.98827791213989	6.5945348739624	6.31563949584961	7.0052661895752	6.55254745483398	6.97674894332886	7.27813577651978	6.4840841293335	6.55451059341431	6.78568553924561	6.94841289520264	6.70731449127197	6.23127603530884	7.01371431350708	6.38470649719238	6.29363918304443	6.55307960510254	6.60309028625488	6.57791328430176	6.18217515945435	6.61806917190552	7.16103839874268	6.85930633544922	5.7660026550293	7.30573797225952	+	IPF_Ktr	5	5	5	29.4	29.4	29.4	20.925	0	10.815	385490000	15	2.37818	0.0486437	-0.416923	-3.09984	D6RHD7;D6RF97;Q8WWF8
9.41462230682373	9.22222232818604	9.62722206115723	9.52079772949219	9.68807220458984	9.20485210418701	9.49084281921387	9.29846000671387	9.56696796417236	9.99746513366699	9.02893733978271	9.6489839553833	9.41565799713135	9.70007133483887	9.49447441101074	9.72201633453369	9.57295322418213	9.79669952392578	9.71748733520508	9.7471866607666	9.48045253753662	9.88858413696289	9.57319641113281	9.71408653259277	9.8497200012207	9.46047687530518	9.52088928222656	9.32842063903809	9.6723747253418	9.83684253692627	10.091103553772	9.66641521453857			23	23	2	61.3	61.3	4.8	43.346	0	323.31	550090000000	1575	0.541879	0.567058	0.0954135	1.08364	D6W5L6;P07988;U3KQT2
6.57771015167236	6.29275941848755	6.45305013656616	6.4957218170166	6.08481025695801	6.96337223052979	6.66496133804321	6.11458015441895	6.14186239242554	6.06136560440063	7.25890064239502	6.39383792877197	6.95709466934204	6.97055149078369	6.36772680282593	6.4309868812561	5.89928483963013	6.78325319290161	6.32584524154663	6.32815933227539	6.40132713317871	6.4176607131958	6.51424741744995	6.84805822372437	6.07673406600952	6.49253034591675	5.83882093429565	6.84378290176392	6.61876964569092	6.75222539901733	6.53274011611938	6.15908288955688	+	IPF_Ktr	6	6	6	14.5	14.5	14.5	58.855	0	8.6631	262020000	9	3.22651	0.0135688	-0.410406	-3.83874	E5RFU2;P34913;E5RFH6;H0YAW7;E5RI53
6.28978109359741	6.13704824447632	6.46722459793091	6.09365892410278	6.31960487365723	7.3332052230835	6.07941484451294	5.9628758430481	6.15573978424072	5.89682674407959	7.45948314666748	6.0155930519104	7.14711952209473	6.10644578933716	6.20255565643311	6.57594966888428	5.98689365386963	6.71854829788208	7.30708932876587	6.367027759552	6.8243465423584	6.42294883728027	7.2772421836853	6.97752571105957	6.11214351654053	6.05732154846191	6.42428493499756	7.44697189331055	7.11250448226929	6.21440267562866	6.44752502441406	6.13308811187744	+	IPF_Ktr	4	4	4	54.2	54.2	54.2	6.3304	0	7.682	889920000	7	3.17906	0.0148844	-0.599414	-3.79857	E5RGN3;E5RIM7;O00244
7.17417621612549	5.99555826187134	6.28819990158081	6.95368909835815	7.01870059967041	7.97580862045288	7.59239864349365	7.31981372833252	7.04778099060059	6.87219142913818	7.83029365539551	6.28160572052002	7.98223972320557	7.8853497505188	6.8886342048645	6.66497039794922	7.30869245529175	7.85892200469971	7.69204473495483	6.87938261032104	6.06827259063721	6.53624153137207	7.3045768737793	6.59903621673584	5.8753490447998	7.12733173370361	7.19498586654663	7.50186681747437	8.10826015472412	7.64942264556885	7.05526351928711	7.69852685928345	+	IPF_Ktr	10	10	10	71.4	71.4	71.4	10.08	0	25.04	2715600000	49	4.57318	0.001869	-0.881063	-4.95145	E5RIW3;E5RJD8;O75347;E5RHG6;E5RIX8
7.39889430999756	6.62690782546997	6.37997436523438	5.93439102172852	6.40732002258301	7.14662408828735	7.32440614700317	5.75084018707275	5.8100061416626	6.40952825546265	7.22047424316406	7.12593650817871	7.44507455825806	7.50654554367065	6.33156490325928	6.40185689926147	7.28952217102051	7.40385818481445	7.54287528991699	5.45966291427612	6.05926179885864	6.15612602233887	6.3992714881897	6.32974815368652	6.47585964202881	7.26829719543457	7.29508304595947	7.26620817184448	7.70121383666992	7.39969110488892	5.74502277374268	7.42119264602661	+	IPF_Ktr	6	6	5	49.1	49.1	31.9	18.72	0	30.922	1512300000	25	2.77708	0.0266391	-0.744208	-3.45342	E5RJR5;P63208;E7ERH2;F8W8N3;E5RGM3
7.55597686767578	7.34586381912231	7.44164800643921	7.09205341339111	7.62213087081909	7.46337032318115	7.67428207397461	7.05514907836914	7.07776737213135	7.24676942825317	7.54948139190674	7.53411483764648	7.58222246170044	7.70982074737549	7.56018161773682	7.52452611923218	7.52975130081177	7.55538463592529	7.59990501403809	7.43708419799805	7.23671340942383	7.25350761413574	7.50940418243408	7.20142459869385	7.33239793777466	7.35839176177979	7.41331672668457	7.41086149215698	7.55875635147095	7.60910320281982	7.45813894271851	7.54991006851196			6	6	2	42.2	42.2	12.7	19.018	0	38.391	3408900000	104	2.01936	0.084473	-0.167131	-2.76834	E7END7;P62820;H0YLJ8;H0YL94;H0YMN7;P51153;P59190
7.05215501785278	7.25012731552124	7.19212102890015	6.43596792221069	7.12149429321289	6.94622135162354	7.60018873214722	7.26095342636108	6.48642921447754	7.40829086303711	6.98025321960449	7.09905862808228	6.97814846038818	6.97573518753052	7.33809757232666	7.43152475357056	6.26258850097656	6.2517466545105	6.14029598236084	7.09506464004517	7.15875434875488	7.21096038818359	6.94688940048218	7.13630819320679	7.55819225311279	6.87928533554077	7.49123573303223	6.0757269859314	5.94951772689819	6.07748651504517	7.06729412078857	6.15107774734497	+	IPF_Ktr	14	14	14	7.3	7.3	7.3	278.11	0	62.581	1729100000	48	2.42367	0.0451192	0.51517	3.14086	E7ENL6;P12111;C9JNG9
6.57598400115967	6.39405059814453	6.20613574981689	6.49137830734253	6.19156312942505	6.35084867477417	5.94100189208984	6.4558253288269	6.1845064163208	6.48347425460815	6.88503313064575	6.57623291015625	6.93953943252563	7.18830966949463	5.88452529907227	5.78052282333374	6.29065036773682	6.44276571273804	6.19572830200195	6.35247039794922	6.44572162628174	6.45365715026855	6.28601884841919	6.35908269882202	5.71267986297607	6.51476621627808	5.90845203399658	6.62591934204102	6.72148084640503	6.66009664535522	6.42151212692261	5.88166952133179			10	9	7	2.9	2.7	2.2	503.34	0	16.418	288820000	5	1.3748	0.205156	-0.257153	-2.12221	E7EP17;Q9NYC9;J3QLM9
7.06438302993774	6.94854974746704	6.74002313613892	7.01464653015137	7.05869150161743	7.21724700927734	7.06959390640259	6.81340742111206	6.93001127243042	6.86919641494751	7.11206865310669	6.60178852081299	7.33695983886719	7.05606603622437	7.00877046585083	7.00663709640503	6.99636268615723	7.0273494720459	7.12746095657349	6.46220779418945	6.26326560974121	6.38748645782471	7.20679903030396	6.83413410186768	6.94651126861572	6.78478145599365	6.45948934555054	6.93673992156982	7.15712404251099	7.02213954925537	6.98045778274536	7.03766536712646	+	IPF_Ktr	6	6	6	19.5	19.5	19.5	46.566	0	14.203	1356200000	36	2.55539	0.0371806	-0.271799	-3.25855	G3V1Q4;E7ES33;E7EPK1;Q16181;A0A0U1RRH9;A0A0U1RRE1;Q5JXL7;A0A0U1RRM2;Q6ZU15
8.98925399780273	8.80242443084717	8.80374336242676	8.92478561401367	9.03790473937988	9.01080894470215	9.02632904052734	8.72430038452148	8.85504627227783	8.93474578857422	9.30055236816406	8.8249979019165	9.28269004821777	9.33988857269287	9.06385898590088	9.02616500854492	9.04127407073975	9.02131366729736	9.0962495803833	8.86860370635986	8.7581090927124	9.03893756866455	9.05602741241455	8.65903186798096	8.94609832763672	8.77431964874268	8.95800018310547	8.90208435058594	9.35732460021973	9.12313270568848	8.99514770507813	9.03977108001709	+	IPF_Ktr	51	51	38	64	64	48.6	69.371	0	323.31	128600000000	1119	2.62083	0.0336512	-0.189506	-3.31647	E7EQR4;P15311
6.59987211227417	5.76110506057739	6.22672271728516	6.30314588546753	6.42151021957397	7.15494108200073	6.62189245223999	6.34592437744141	6.29605197906494	5.79083395004272	6.49654197692871	6.09357786178589	7.13232374191284	6.36430692672729	5.97558355331421	6.69933605194092	6.65574312210083	6.48523855209351	6.409104347229	6.19368267059326	6.20599889755249	6.44905662536621	6.68684673309326	6.14492082595825	6.20129680633545	6.40339517593384	6.43657636642456	6.62864446640015	6.44967889785767	6.42496347427368	6.08949375152588	5.86435222625732			3	3	3	21.3	21.3	21.3	20.51	0	6.9853	233610000	17	1.67403	0.138877	-0.27539	-2.43229	E7EQV9;P61313;E7EX53;E7ENU7
8.55704975128174	9.22585201263428	8.84019374847412	8.43067169189453	8.64512729644775	9.02857112884521	7.79171180725098	8.76753425598145	8.96650791168213	8.51918506622314	9.63085460662842	9.68842029571533	9.18571186065674	9.71260738372803	9.14094734191895	9.27866172790527	8.88374042510986	9.16651916503906	9.73313331604004	8.87610816955566	8.33955097198486	9.08015727996826	8.68587589263916	8.36310386657715	8.63912773132324	8.36932754516602	9.07125568389893	9.36660957336426	9.64365005493164	9.51525115966797	9.10164356231689	9.14351463317871			62	62	60	73.2	73.2	70.2	77.969	0	323.31	172100000000	1317	2.33856	0.0520519	-0.488704	-3.06395	E7ER44;P02788;E7EQB2;C9JCF5
7.06725692749023	6.40476655960083	5.91311120986938	6.17136335372925	6.75191402435303	7.16184711456299	6.96974658966064	6.34863090515137	6.51074838638306	6.3946647644043	7.14550733566284	5.45464277267456	6.19462728500366	7.04367637634277	7.00732088088989	6.31058597564697	6.05271530151367	6.21868991851807	7.06065988540649	5.50508308410645	6.32307052612305	6.11760997772217	6.44199228286743	6.49747657775879	6.50904035568237	6.64336395263672	6.36879634857178	5.88417434692383	6.19558000564575	7.01401615142822	6.94998502731323	6.91785192489624			6	6	6	19.9	19.9	19.9	54.502	0	14.394	903880000	16	1.18116	0.264338	-0.323419	-1.90881	E7ETB3;Q9ULA0;C9JBE1;E7EMB6;E7EPX3;B9ZVU2;F8WAN0;E5RJ35;C9JRG3;C9J1E2
9.45412826538086	9.66433143615723	9.54209041595459	9.67483329772949	9.36372470855713	9.22167491912842	9.46164894104004	9.72100257873535	9.56613063812256	9.63281154632568	9.10717582702637	9.56468963623047	9.2141809463501	9.18187236785889	9.50149726867676	9.51641654968262	9.43138027191162	9.28467845916748	9.03921604156494	9.74929523468018	9.77523136138916	9.39448642730713	9.29154682159424	9.7263355255127	9.67050552368164	9.53711318969727	9.64097785949707	9.28481388092041	9.24902725219727	9.17108249664307	9.62554931640625	9.38719367980957	+	IPF_Ktr	32	32	32	53.5	53.5	53.5	65.059	0	323.31	290090000000	925	7.2692	0.000615385	0.348166	7.18534	G3XAM2;E7ETH0;P05156;A0A087X0I2;D6R9Z8;CON__Q32PI4
6.10115528106689	7.52274417877197	6.07254981994629	7.47655630111694	7.52105951309204	7.19368124008179	7.40215826034546	6.70200204849243	7.82012271881104	7.49594640731812	6.05352783203125	7.54306173324585	6.22751379013062	7.27311706542969	7.19484710693359	7.28348207473755	5.96895265579224	7.70881175994873	7.15332698822021	7.32941818237305	7.40399503707886	6.15156507492065	7.52792596817017	7.26757049560547	7.29413557052612	6.06878185272217	7.15651893615723	7.52443504333496	7.19515228271484	7.31317090988159	7.40291452407837	7.45327234268188			3	3	3	9.7	9.7	9.7	41.896	0	8.7332	2115100000	37	0.143916	0.877321	-0.0803924	-0.364646	E7ETP9;Q9UQV4
6.51517152786255	6.17729473114014	6.37067222595215	6.6024956703186	6.43386936187744	6.46996927261353	6.42918682098389	6.26149988174438	6.46859931945801	6.43951416015625	6.52910947799683	6.29786491394043	7.1302695274353	6.58247232437134	6.03144788742065	6.58898830413818	6.62567329406738	6.40493631362915	6.55672454833984	6.34959363937378	6.65095615386963	6.25678491592407	6.50520420074463	6.82118701934814	6.21182346343994	5.85950040817261	6.21043348312378	6.24806833267212	6.41178798675537	6.56266164779663	6.26325702667236	6.00220584869385			4	4	4	3.5	3.5	3.5	158.64	0.00058582	4.842	242870000	11	0.721531	0.460008	-0.122908	-1.34134	E7EX73;E9PGM1;E7EUU4;Q04637;C9J6B6;C9J2Z7;C9K073;C9JF13;H7C044
6.89360094070435	6.91931343078613	6.51023244857788	7.03554964065552	6.94453191757202	7.01485633850098	7.07452392578125	6.3944993019104	6.79446029663086	6.06545639038086	6.86068534851074	6.8661060333252	6.74755954742432	7.04198455810547	6.94709062576294	6.62617588043213	6.14600658416748	6.99309206008911	7.23972463607788	6.40540361404419	6.3322958946228	6.78916454315186	7.03031635284424	6.27332639694214	6.94144201278687	6.84142827987671	6.12325239181519	6.90697574615479	7.21613931655884	6.6200737953186	6.90955591201782	6.87354707717896			9	9	9	6	6	6	245.44	0	24.609	718300000	21	1.41069	0.196062	-0.248811	-2.16055	E7EVA0;P27816;H0Y2V1;H7C4C5;F8W9U4;B5MEG9;A0A0J9YVV8;A0A0J9YW37;H7C456
6.90504550933838	5.91687250137329	6.56079578399658	6.35106658935547	6.80185127258301	7.86237001419067	6.14860057830811	6.27316427230835	5.82556104660034	6.46635484695435	7.58777809143066	6.32314777374268	7.99815034866333	7.04571390151978	6.27227878570557	6.12469387054443	6.04150915145874	6.30837106704712	7.17779636383057	6.65289115905762	6.50261878967285	6.32498216629028	7.61803770065308	6.50613069534302	6.36496114730835	6.32686042785645	6.44072008132935	7.18729496002197	7.13560962677002	6.187331199646	5.85404872894287	7.48918485641479	+	IPF_Ktr	4	4	4	48.7	48.7	48.7	21.466	0	53.874	1207100000	14	5.06166	0.00118072	-0.877123	-5.34974	E7EVH9;Q08623
6.30542659759521	6.05720186233521	6.33933258056641	6.43858766555786	7.11069059371948	7.52591276168823	7.19506883621216	6.32523155212402	6.39888572692871	6.27418613433838	7.57692861557007	6.09503173828125	7.50029134750366	7.50699186325073	7.15857362747192	6.93820428848267	6.07932901382446	7.16781949996948	7.45907592773438	6.20720338821411	6.09482002258301	6.34561347961426	5.67115640640259	6.07640027999878	5.88663959503174	6.49639940261841	6.20271158218384	7.14201402664185	7.54874563217163	6.18932437896729	5.9837384223938	7.22963047027588	+	IPF_Ktr	7	7	7	13.3	13.3	13.3	69.697	0	16.513	981480000	19	2.6448	0.0324621	-0.662459	-3.3376	E7EX17;P23588;F8VX11;F8W0K0;F8VYE9;F8VSC7;F8VP89;F8VRU1
6.99010324478149	6.14653348922729	5.99933862686157	7.00723552703857	7.07243394851685	6.86631107330322	7.02349948883057	7.11763572692871	7.27445793151855	5.90424489974976	6.5053014755249	7.11813259124756	6.92432594299316	6.96632957458496	7.027512550354	7.19024753570557	7.54765176773071	7.23253870010376	6.74787759780884	7.09373664855957	7.369957447052	5.81641054153442	6.30198383331299	6.42438316345215	7.24201917648315	7.23962497711182	7.21603393554688	7.02563333511353	6.88848829269409	6.94898986816406	7.14730501174927	7.20357656478882			6	6	6	15.8	15.8	15.8	72.093	0	21.462	1278100000	35	0.065423	0.936477	0.0303035	0.177697	E7EX60;Q5T7F0;E9PEP6;O14786;Q5JWQ4;Q5JWQ6;H0Y4A0
6.24344778060913	6.31822824478149	6.7628436088562	6.27802610397339	6.43105268478394	7.53375911712646	6.08203458786011	6.21318244934082	6.15408611297607	6.23250150680542	7.39017534255981	6.07451581954956	6.34610652923584	6.86667108535767	6.03491592407227	6.21114778518677	6.43040752410889	6.54096078872681	7.21149444580078	6.2012300491333	6.19790410995483	5.94972085952759	7.00987577438354	6.03091907501221	6.04472303390503	6.65012788772583	6.0043830871582	6.68186664581299	7.07838439941406	7.19948101043701	6.05553770065308	6.50978469848633	+	IPF_Ktr	9	9	9	10.7	10.7	10.7	139.09	0	16.672	865010000	17	5.26757	0.000888889	-0.670867	-5.51782	E7EX90;Q14203;E7EWF7;Q6AWB1
6.48736095428467	7.22347021102905	6.0873908996582	6.57334756851196	6.37221193313599	7.26843738555908	6.05906772613525	6.06137084960938	6.44037485122681	6.3112850189209	7.05253982543945	6.83335733413696	7.88938570022583	7.1021933555603	6.95638465881348	6.64908170700073	6.38583183288574	7.74010181427002	7.96959781646729	6.20411777496338	5.96626043319702	6.25711822509766	7.01953172683716	6.6309061050415	6.05384635925293	6.58321523666382	6.62652492523193	7.30762434005737	7.97764110565186	6.82923316955566	6.14452028274536	7.01636457443237	+	IPF_Ktr	8	8	7	35.2	35.2	35.2	25.063	0	44.255	2465600000	55	4.45908	0.00233333	-0.824743	-4.85834	E9PAL0;P10163;E7EXA8
6.27432632446289	6.33320093154907	6.32385540008545	6.36836814880371	6.32102823257446	7.29981231689453	6.1215386390686	6.47851371765137	6.39915752410889	5.97115516662598	7.30113840103149	6.77082061767578	7.29148006439209	7.35993051528931	6.33763694763184	6.72947883605957	5.37334680557251	6.55477333068848	7.42056608200073	6.43233919143677	6.32190799713135	6.44133377075195	7.44305944442749	6.49597883224487	6.37258148193359	6.79871320724487	5.65884637832642	7.22065734863281	7.46092796325684	7.31603336334229	5.90435361862183	6.34264039993286	+	IPF_Ktr	4	4	4	40.4	40.4	40.4	15.016	0	90.774	788710000	24	4.87471	0.00156906	-0.805491	-5.1973	F8VZJ2;F8W0W4;H0YHX9;Q13765;E9PAV3;F8W1N5;F8VNW4;F8VZ58;Q9BZK3
5.95125150680542	6.74116182327271	6.23554801940918	6.42603206634521	6.24464130401611	6.85496759414673	6.80738639831543	6.12339210510254	6.46731662750244	6.5663275718689	7.08621740341187	5.84610080718994	5.97217512130737	6.92014408111572	6.799147605896	6.05038976669312	6.05478525161743	6.97929334640503	6.83177375793457	6.15470409393311	6.20498037338257	6.04965019226074	5.74580860137939	6.55605697631836	6.40349769592285	5.581702709198	6.66393327713013	6.28212928771973	6.75194835662842	6.95460414886475	6.24960088729858	6.78311729431152			6	6	6	20.6	20.6	20.6	45.651	0	42.018	314630000	13	1.50528	0.173487	-0.326043	-2.26	E9PBS1;P22234;D6RF62
6.95145416259766	6.3400092124939	6.05907106399536	6.33835697174072	6.75506639480591	7.71741247177124	6.50906801223755	6.18513774871826	6.67046499252319	6.11529064178467	6.93598556518555	6.59973049163818	6.36655378341675	6.86272144317627	6.24606847763062	6.45134115219116	6.71410322189331	5.98810434341431	6.82263851165771	6.37717199325562	6.97578144073486	6.41664886474609	6.91002130508423	6.36236047744751	6.54604864120483	6.27558755874634	6.40067911148071	6.7968864440918	6.81448078155518	6.5969705581665	6.55478000640869	6.56535196304321			5	3	3	17.5	11.2	11.2	47.087	0	9.5998	415720000	27	1.45011	0.185873	-0.271778	-2.20226	E9PCY7;G8JLB6;P31943;H0YBG7;H0YBD7;H0YB39;P55795;D6RIT2;E5RGH4;E7EQJ0;D6RAM1;H0YAQ2;E5RGV0;D6R9T0;D6RFM3;D6RIU0;D6RDU3;D6RJ04;D6RIH9;D6RBM0
7.27457332611084	7.22203969955444	7.31933498382568	7.32387065887451	7.57053136825562	7.24919843673706	7.52228784561157	7.38394117355347	7.20930051803589	7.61445426940918	7.03985023498535	7.0664005279541	7.66502714157104	7.35888624191284	7.47309255599976	7.42743730545044	7.11320781707764	6.99725103378296	7.15965747833252	7.32314872741699	7.23618459701538	7.25459623336792	7.24234247207642	6.4238805770874	6.90209007263184	6.91560935974121	7.56020545959473	6.31688261032104	7.15512323379517	7.20784950256348	7.39694881439209	7.054114818573			16	16	16	17.7	17.7	17.7	128.48	0	45.714	2924100000	79	0.590483	0.535608	0.129451	1.15613	E9PDF6;O43795;E7EQD9;A0A0U1RRI3;C9JYW1;H7C2Y7;Q9UBC5;C9JUP5;G3V342
7.12609910964966	6.71650409698486	6.21130752563477	6.71387672424316	6.7260422706604	7.44427919387817	7.09471559524536	6.16817665100098	6.43036651611328	5.945631980896	7.24745750427246	6.91128540039063	6.78151845932007	7.29309701919556	6.78765153884888	6.72256803512573	6.88972759246826	6.96293258666992	7.01080846786499	6.23310613632202	6.58199501037598	6.78007936477661	6.71690464019775	6.47166156768799	6.87382030487061	6.64454698562622	6.83981084823608	6.93133068084717	7.3993968963623	6.89725303649902	6.75336074829102	7.00255489349365			9	9	8	15.4	15.4	14.4	68.903	0	12.992	738110000	28	2.17908	0.0664198	-0.346008	-2.91777	E9PEB5;Q96AE4;C9JSZ1;Q96I24
7.14715051651001	7.29134654998779	7.38257551193237	7.79518461227417	7.27996349334717	6.74530124664307	7.15390634536743	7.56033706665039	7.65740013122559	7.65577220916748	6.49993419647217	6.99962615966797	6.83794832229614	6.54972648620605	7.4959602355957	6.86753797531128	7.09562253952026	6.87767648696899	6.71980333328247	7.48315906524658	7.60220098495483	7.08152723312378	6.75323057174683	7.36159563064575	7.61772346496582	7.52273082733154	7.37555408477783	6.50308227539063	6.3511004447937	6.80193853378296	7.25635671615601	6.51728820800781	+	IPF_Ktr	9	9	9	13.6	13.6	13.6	74.268	0	20.205	2059200000	77	5.76404	0.00055914	0.639149	5.9246	E9PEK4;P07333;D6RGW1
6.32389259338379	5.97451782226563	6.22590398788452	6.19147348403931	6.82838296890259	6.91668033599854	6.5015230178833	6.59728479385376	6.68293190002441	6.27430438995361	7.03965187072754	6.74861526489258	6.19842529296875	7.18267154693604	5.68389320373535	6.40730571746826	6.03774118423462	6.72609949111938	6.91912508010864	6.46948432922363	5.9868950843811	6.62662410736084	6.51727485656738	6.32705163955688	6.68653202056885	6.28335428237915	6.56535482406616	6.60187482833862	6.93101501464844	6.85695219039917	6.33494901657104	6.83939647674561	+	IPF_Ktr	9	9	9	5.5	5.5	5.5	286.97	0	32.46	378590000	14	2.66415	0.0314275	-0.384859	-3.35462	E9PEM5;P50851;H0YAC6;H0Y9N9;Q5T321;A0A0D9SF28;F5GXV7;Q8NFP9
7.01740884780884	6.79163455963135	7.27355670928955	6.23209476470947	6.58958339691162	7.18904113769531	6.9121208190918	6.25053596496582	6.67818927764893	7.14057111740112	6.95119667053223	7.16708087921143	7.33237791061401	6.99649000167847	6.97096014022827	7.6613392829895	6.73571062088013	6.87913036346436	7.08037376403809	6.05216646194458	6.1438627243042	6.93281364440918	6.24546241760254	6.54989814758301	6.08813095092773	6.8644814491272	7.03638935089111	7.19091987609863	6.77937984466553	6.93137645721436	7.12355756759644	6.93807935714722			5	5	5	38.6	38.6	38.6	25.572	0	15.835	1427400000	18	0.736853	0.453658	-0.201105	-1.36214	E9PGT1;Q15631;H7C1D4;A0A0J9YVW2
8.40573883056641	8.65494632720947	8.63705921173096	8.68380355834961	8.33435344696045	8.08511257171631	8.56551742553711	8.68333530426025	8.17304039001465	8.70814895629883	8.01753425598145	8.50691032409668	8.25909233093262	8.18721008300781	8.46434020996094	8.54588794708252	8.58737373352051	8.39976024627686	8.02464962005615	8.6173152923584	8.95150756835938	8.51591396331787	8.37928771972656	8.58135795593262	9.00830173492432	8.49612712860107	8.74330615997314	8.25098037719727	8.41101360321045	8.27202701568604	8.29743194580078	8.85101318359375	+	IPF_Ktr	9	9	5	66.9	66.9	30.6	17.794	0	270.81	44490000000	364	3.1005	0.0164192	0.298821	3.73182	E9PHK0;P05452
6.95778465270996	6.63702583312988	6.12997531890869	6.21606969833374	7.1458797454834	6.66927480697632	5.8549656867981	6.90982866287231	7.05583667755127	7.03108501434326	6.16528558731079	6.48173379898071	6.42092990875244	6.38396310806274	6.001540184021	6.75379753112793	6.96386337280273	7.32797145843506	6.62551832199097	6.98158740997314	6.7226767539978	7.16705131530762	6.7605881690979	6.42498302459717	6.9423999786377	6.6551342010498	7.05865383148193	7.3854455947876	6.48611211776733	6.64039182662964	7.17437982559204	7.07950687408447			4	4	4	19.6	19.6	19.6	31.171	0	16.39	1261600000	14	0.0732177	0.931884	-0.029871	-0.197388	E9PJA2;P09603;E9PKP4;H7BY18;E9PQ08
5.87576150894165	6.04193019866943	6.39931297302246	5.70028591156006	6.84437131881714	6.92090559005737	6.89552211761475	5.96235275268555	6.2078595161438	6.56773805618286	6.7973575592041	6.46811103820801	6.07325506210327	6.89897203445435	6.33068323135376	6.3974723815918	6.20347023010254	6.39107704162598	6.93768835067749	6.45699167251587	6.11306667327881	6.66292572021484	6.93645334243774	6.38289880752563	7.26210594177246	6.38081789016724	5.67120361328125	6.2010440826416	6.35609769821167	6.91117906570435	6.36717987060547	7.00246858596802			6	6	6	26.5	26.5	26.5	37.709	0	11.125	292340000	9	1.82953	0.11251	-0.363942	-2.58606	E9PKG1;H7C2I1;Q99873;A0A087X1W2;E9PNR9;E9PQ98;E9PIX6;H0YDE4;E9PMW9;Q9NR22
7.88043069839478	7.75236368179321	7.71386861801147	7.51790809631348	7.78108739852905	8.07062911987305	7.91384029388428	7.59225463867188	7.52978944778442	7.68877553939819	8.22904109954834	7.67187595367432	8.23927402496338	8.06276988983154	7.7461199760437	8.04750823974609	7.90942764282227	7.78197765350342	8.10581684112549	7.66271066665649	7.53573703765869	7.54649353027344	7.97672128677368	7.30215787887573	7.26102495193481	7.8386664390564	7.68489933013916	7.90595245361328	8.02374649047852	8.00195026397705	7.62818431854248	7.99426889419556	+	IPF_Ktr	27	27	27	38.3	38.3	38.3	102.99	0	164.87	8412600000	205	4.47154	0.00232911	-0.344619	-4.86851	E9PLK3;P55786;A6NEC2;E9PP11;H0YDG0;H0YCQ5;E9PJY4;E9PPD4;E9PJF9;E9PPZ2
6.49487018585205	7.13430452346802	6.21252822875977	6.56930446624756	6.99100017547607	6.98058032989502	6.661301612854	6.64478302001953	6.47718143463135	6.23587942123413	6.94808006286621	6.37052440643311	6.4584321975708	6.6373496055603	6.2951922416687	6.79274892807007	6.29110240936279	6.79066514968872	6.79432773590088	6.68345212936401	6.87756729125977	6.66488647460938	6.83407068252563	6.12644910812378	6.24781656265259	6.63101100921631	6.65500593185425	7.01300573348999	6.32266283035278	7.03670883178711	6.55699729919434	6.85599136352539	+	IPF_Ktr	5	5	5	30.7	30.7	30.7	29.168	0	6.2148	649310000	13	2.44029	0.0438605	-0.29235	-3.15579	E9PM35;P49407;H0YET9
6.84957313537598	6.434814453125	6.15922069549561	6.4827995300293	6.93219947814941	7.23238611221313	6.90900468826294	6.62985849380493	6.20525455474854	6.2852988243103	7.05396127700806	6.70946502685547	7.28141975402832	7.10143756866455	6.77517318725586	6.35169410705566	6.81612205505371	6.77689743041992	7.08496952056885	6.41081666946411	6.56421136856079	6.49414825439453	6.91527318954468	6.30880212783813	6.13494491577148	6.01017761230469	6.26559638977051	6.84397983551025	6.81891822814941	6.96096038818359	5.90862369537354	6.96442937850952	+	IPF_Ktr	8	8	8	31.2	31.2	31.2	44.323	0	15.969	662150000	22	5.08357	0.0012	-0.546266	-5.36761	E9PM69;R4GNH3;P17980;E9PKD5;E9PMD8;E9PN50;E9PLG2
5.91512727737427	6.21894073486328	6.11073589324951	6.00209522247314	7.24905157089233	6.32132434844971	5.88080596923828	6.27605581283569	6.42339372634888	6.25578832626343	7.00423526763916	6.15409231185913	6.1594614982605	7.25505542755127	5.76004123687744	6.521164894104	7.0437159538269	7.51710367202759	7.3045768737793	6.10383224487305	5.84183835983276	7.91807222366333	6.35475730895996	6.43609189987183	5.99388122558594	6.16399383544922	6.66448211669922	6.22847747802734	6.853844165802	7.03282022476196	7.03586959838867	6.90710496902466			11	2	2	100	37.5	37.5	6.2852	0	20.28	1322900000	29	1.29207	0.230007	-0.40745	-2.03246	E9PN95
8.15026473999023	8.15830230712891	7.68960189819336	8.26033401489258	8.4522008895874	7.99747800827026	7.94219160079956	8.03734683990479	8.1077184677124	8.23299598693848	8.29227828979492	8.04743099212646	8.22564506530762	8.72579765319824	8.22598075866699	7.77392530441284	8.29965972900391	8.42514324188232	8.37469291687012	8.11809921264648	8.27279281616211	8.5388126373291	7.83146667480469	8.22110080718994	8.09163188934326	7.69789171218872	8.29554557800293	7.99100875854492	8.82864093780518	8.44284057617188	8.34830474853516	8.27989482879639			7	7	7	33.3	33.3	33.3	11.985	0	79.845	22039000000	279	0.402737	0.668004	-0.0863167	-0.861852	E9PNW4;E9PR17;P13987;H0YET2
7.22117948532104	6.73083877563477	6.54853820800781	6.0997052192688	6.79728126525879	7.51556921005249	7.05583667755127	5.89458560943604	6.2178053855896	6.32153272628784	6.97361707687378	6.00858545303345	7.06874227523804	7.14961957931519	6.20176315307617	6.63274049758911	6.74654865264893	6.84905672073364	7.16758298873901	6.4443621635437	6.03687763214111	6.72786664962769	7.26309156417847	6.94149017333984	6.7116870880127	6.21795558929443	6.04677867889404	6.85584020614624	6.94617223739624	7.01694965362549	6.37069511413574	6.86953687667847	+	IPF_Ktr	4	4	4	24.1	24.1	24.1	21.154	0	17.828	636560000	31	3.98724	0.00465359	-0.576559	-4.47193	H0YEN5;E9PQD7;P15880;H3BNG3;H0YE27;E9PPT0;E9PMM9
6.79803562164307	6.86245918273926	5.89556360244751	7.18811988830566	6.66070413589478	6.54099225997925	6.59705877304077	5.96666479110718	5.8897819519043	6.29952573776245	6.48449420928955	5.92157936096191	6.45436096191406	7.16802597045898	6.79752397537231	6.10658121109009	6.63189268112183	6.95008707046509	6.97835874557495	5.566321849823	6.64769172668457	6.63983726501465	6.73629283905029	6.44062232971191	6.38117504119873	6.6108136177063	6.3220419883728	6.31402206420898	6.9240984916687	7.00676536560059	6.85586404800415	6.95258903503418			5	5	5	48.4	48.4	48.4	18.469	0	12.61	347240000	13	1.3388	0.215567	-0.303874	-2.0834	E9PQR7;Q9UK41;E9PM90;E9PR04;E9PLM9
6.16270732879639	6.23049879074097	6.29454898834229	6.0901141166687	6.78186321258545	6.87319278717041	6.54336261749268	6.31385803222656	6.3304877281189	6.36484241485596	6.6191349029541	5.99986362457275	6.35702228546143	6.03057146072388	6.09194755554199	6.56957244873047	6.26359748840332	7.04344081878662	6.86615753173828	6.16131019592285	5.82213068008423	6.91039514541626	6.40543127059937	6.65392208099365	6.24893569946289	5.95233774185181	6.67946434020996	5.80984258651733	6.84995365142822	6.86838579177856	6.74256801605225	6.86557197570801			3	3	3	16.4	16.4	16.4	23.28	0	14.717	438350000	14	0.913514	0.371685	-0.20759	-1.59126	F2Z2Y8;Q9H0E2;E9PNS3;E9PP67;E9PQ25;E7EN89
6.83647584915161	7.02510118484497	6.72735404968262	6.19538831710815	6.06631326675415	7.04461812973022	6.87328577041626	6.87091684341431	6.61232376098633	6.51423978805542	7.08468341827393	6.93622207641602	7.041748046875	7.26071500778198	6.90029621124268	6.4578971862793	6.79067897796631	6.92493534088135	7.17516374588013	6.56794214248657	6.21496295928955	6.25474834442139	6.88174962997437	6.53860473632813	6.86489057540894	6.86866807937622	6.76995325088501	6.87722158432007	7.07003784179688	6.93630266189575	6.8164267539978	6.89708232879639	+	IPF_Ktr	3	3	3	12.2	12.2	12.2	31.802	0	5.8401	659760000	12	2.92059	0.0215578	-0.340934	-3.57772	F5GWE5;Q00169;I3L3W1;I3L2X8;I3L471;I3L4C0;I3L4U7;I3L459;I3L4H1;B3KYB6;B3KYB7;A0A0A0MSW4;P48739
6.03927993774414	5.89823961257935	5.63678312301636	6.4787769317627	6.52078485488892	5.98526906967163	6.62882804870605	6.05730152130127	6.65825939178467	6.09751176834106	6.5833683013916	5.91813373565674	6.75625562667847	6.29787826538086	6.83299398422241	6.04615211486816	6.38694381713867	6.36485195159912	6.42871761322021	6.50863742828369	6.65405130386353	6.13706636428833	6.16013336181641	6.68839311599731	6.49970102310181	6.36204862594604	6.29067659378052	7.03080224990845	6.99748706817627	6.36580038070679	6.68250608444214	6.77672290802002			5	5	5	27.5	27.5	27.5	16.913	0	12.271	322740000	32	0.401088	0.667656	-0.110409	-0.859077	F5H5V4;F5GX23;J3KN29;O00233;F5H7X1;F5H169
6.38904857635498	6.29707288742065	6.77934408187866	6.80792713165283	6.7848596572876	6.78794193267822	6.58777141571045	6.81571054458618	6.18699026107788	6.17212104797363	6.65198516845703	6.81985950469971	6.60541725158691	6.42260646820068	6.8149528503418	6.33521699905396	6.55199956893921	6.79333639144897	6.95779895782471	6.78355360031128	6.81298160552979	6.74526214599609	6.67875480651855	6.39361763000488	6.19189023971558	6.40042304992676	6.77293634414673	6.76097249984741	6.73797130584717	6.80709505081177	6.78904438018799	7.50608539581299			4	4	4	34.9	34.9	34.9	17.47	0	8.0782	627210000	18	1.36863	0.20679	-0.207629	-2.11558	F5GY03;P09486;E5RK62
7.53758001327515	7.38419198989868	7.01552724838257	6.83056926727295	7.32319021224976	7.94509935379028	7.47318029403687	7.10795593261719	7.19567823410034	7.40971326828003	8.05230903625488	7.33998775482178	8.21266651153564	8.01886653900146	7.46079254150391	7.53188753128052	7.33665990829468	7.37097549438477	7.99013471603394	7.1866455078125	7.0652060508728	7.41888093948364	7.79422283172607	6.88989543914795	7.3010950088501	7.41178798675537	7.29839468002319	7.99059200286865	7.81113910675049	7.83033847808838	7.45940732955933	7.84575510025024	+	IPF_Ktr	8	8	8	46.5	46.5	46.5	28.05	0	117.39	5648500000	73	6.94416	0.000380952	-0.596488	-6.90838	F5GYN4;J3KR44;F5GYJ8;Q96FW1;F5H6Q1;F5H3F0
6.98317050933838	7.42808628082275	6.66150999069214	7.23573017120361	7.26335191726685	6.99694490432739	6.97625350952148	6.89950847625732	7.10435056686401	6.93145275115967	7.23977470397949	7.28166961669922	7.2555136680603	7.5595235824585	7.29404735565186	6.62831497192383	7.08518362045288	7.36912298202515	7.19097566604614	7.00898313522339	6.27321672439575	7.55491304397583	6.39322090148926	6.05095672607422	6.6413950920105	6.86593246459961	7.26047706604004	6.77026987075806	8.1458797454834	7.23106145858765	7.355872631073	7.1385555267334			7	7	7	9	9	9	108.92	0	47.673	1504200000	28	0.187857	0.836597	-0.0722119	-0.459978	F5GYU8;Q6UXY8;H3BN68
6.65016078948975	5.97993278503418	7.25500679016113	6.28014326095581	7.20606994628906	7.05568408966064	5.75946664810181	6.27867698669434	6.97221660614014	6.23520040512085	6.78132295608521	6.16192102432251	6.40931367874146	6.1454873085022	7.05361604690552	7.11028671264648	5.71684598922729	6.98871517181396	7.177565574646	6.96109342575073	7.11687326431274	7.00363302230835	6.30759048461914	6.79467487335205	6.01550483703613	5.55503702163696	6.91528367996216	7.08303642272949	6.44364452362061	7.08188724517822	7.06677293777466	6.17171859741211			6	6	6	16.5	16.5	16.5	64.872	0	16.789	1028900000	16	0.354246	0.700575	-0.150593	-0.778558	F5GZS6;J3KPF3;P08195;H0YFX4;F5GZI0;H0YFS2;F5H867;F5H0E2
8.40592670440674	8.22070980072021	8.54800796508789	8.647216796875	8.49626541137695	7.98245668411255	8.34018611907959	8.82608795166016	8.71559429168701	8.58182430267334	8.06922435760498	8.61784934997559	8.25573062896729	8.21192073822021	8.48976135253906	8.2052583694458	8.6573429107666	8.59821033477783	8.213942527771	8.62811279296875	8.69993305206299	8.48280239105225	8.40452575683594	8.57891368865967	8.73827266693115	8.42129135131836	8.61825752258301	8.35749626159668	8.43242454528809	8.1549711227417	8.71500015258789	8.38640975952148	+	IPF_Ktr	32	32	32	40.9	40.9	40.9	120.32	0	323.31	37486000000	752	3.94817	0.00484416	0.285013	4.43978	F5GZZ9;Q86VB7;C9JHR8;H0YGZ7
6.40502691268921	6.19572877883911	6.71848440170288	6.31765651702881	5.93572664260864	7.05134534835815	6.53014183044434	6.06010437011719	6.26505184173584	6.55045652389526	7.43678283691406	6.26562786102295	7.29620456695557	7.45351696014404	6.12143039703369	6.57787847518921	6.41397714614868	6.27617788314819	7.02069282531738	6.28634881973267	6.10966348648071	6.37761306762695	6.80457019805908	6.5709490776062	5.83062648773193	6.44595241546631	6.07764530181885	7.27577209472656	7.51517152786255	7.11846303939819	6.06453275680542	6.22275590896606	+	IPF_Ktr	4	4	4	30.9	30.9	30.9	21.934	0	6.6116	478590000	9	4.03592	0.00441333	-0.648547	-4.51194	F5H8G1;F5H1Z6;F5H8H3;Q9Y365;F5GWK5;F5H0V7;F5GY11;F5H5A8;F5H3G8;H0YH17;H0YGA9;H0YFF3;F5GY07
6.70579528808594	6.41129064559937	7.00039052963257	6.92171764373779	6.97221660614014	7.14572477340698	6.89600801467896	6.142653465271	6.63739967346191	6.36998510360718	6.86579656600952	5.88524103164673	6.97097873687744	6.77729606628418	6.74268579483032	6.3094048500061	6.59705209732056	6.77041006088257	6.28128242492676	6.34889507293701	6.23572683334351	6.82954168319702	7.00220918655396	6.70286417007446	6.30283308029175	6.57808494567871	6.75804853439331	6.09273338317871	6.50457096099854	6.36135625839233	6.11056900024414	6.81222438812256			8	8	8	10.2	10.2	10.2	110.61	0	23.354	540430000	16	0.729837	0.456585	-0.16423	-1.35264	F5H2F4;P11586;V9GYY3
6.57183694839478	6.30648946762085	6.32085418701172	5.96042013168335	6.90500736236572	6.15041399002075	6.41606616973877	6.26381778717041	6.32586050033569	6.70982074737549	5.9773998260498	6.22583818435669	6.64831113815308	7.14519643783569	6.76569843292236	6.47471475601196	6.28318977355957	6.82965755462646	6.47948884963989	6.14999437332153	6.50407409667969	6.00346803665161	6.38821697235107	6.36169052124023	6.15484046936035	6.01818656921387	6.16119527816772	6.63354206085205	6.31960678100586	6.72458696365356	6.52155637741089	6.82371520996094			4	4	4	11.5	11.5	11.5	40.917	0	5.8748	308850000	4	1.40717	0.197053	-0.228952	-2.1568	F5H442;Q99816
5.94139003753662	6.05010223388672	6.33768701553345	6.51496601104736	6.08537769317627	7.54455184936523	6.26919364929199	6.38127088546753	5.99347496032715	6.38772630691528	7.27337169647217	6.14745616912842	7.43030071258545	7.18420839309692	6.28673553466797	6.31925821304321	6.90541744232178	6.32648038864136	7.3681755065918	6.42292833328247	6.36217021942139	6.74737977981567	6.32890892028809	6.16860008239746	6.218430519104	5.87550687789917	6.58407115936279	7.39509916305542	7.10544204711914	7.28629922866821	6.10006141662598	7.08514785766602	+	IPF_Ktr	6	4	4	39.7	35	35	27.724	0	22.359	797750000	15	5.7889	0.000571429	-0.79477	-5.94505	F8VUX1;F8VY35;F8W0J6;F5H4R6;H0YIV4;P55209;H0YHC3;F8W020;F8W118;F8VXI6;F8VV59;B7Z9C2;H0YH88;F8W543;F8VRJ2;F8VVB5;B7Z4K9
6.78677272796631	6.73965930938721	7.84458255767822	7.08109521865845	7.0583119392395	6.89128637313843	6.75164079666138	6.7481803894043	6.54562854766846	7.08841943740845	6.61992788314819	6.94112873077393	7.16967439651489	6.62309408187866	7.20496082305908	7.47840785980225	6.90413093566895	7.19937133789063	6.69389390945435	6.45451211929321	6.77997875213623	6.80610513687134	7.47139453887939	7.21050596237183	6.46403312683105	6.40266847610474	6.95021867752075	6.66753721237183	6.68677043914795	6.62392091751099	7.05846405029297	6.71602821350098			5	5	5	5.6	5.6	5.6	118.99	0	15.478	1969100000	42	0.125719	0.891805	0.0408497	0.323377	F5H6E2;O00159;I3L204
7.12551403045654	7.60746574401855	7.48662900924683	7.42273759841919	6.99249601364136	6.08694267272949	7.27705860137939	7.23746824264526	7.32263278961182	7.64372873306274	6.37149477005005	7.34117746353149	7.32037496566772	6.0020170211792	7.24430179595947	7.17263221740723	7.62418937683105	6.56650829315186	5.98663854598999	7.23919916152954	7.12054109573364	6.30999088287354	7.55469512939453	7.63350868225098	7.80184268951416	7.26123905181885	7.7026891708374	6.85709095001221	6.4430193901062	6.73265886306763	7.40045166015625	6.82974767684937	+	IPF_Ktr	7	7	7	28	28	28	39.95	0	46.286	2383800000	77	3.51128	0.00953191	0.66057	4.0779	F6SYF8;Q9UBP4;E9PKW6;E9PKK9;E9PHY3
7.55049753189087	6.83390522003174	7.0079607963562	6.98156929016113	7.61204195022583	7.83813095092773	7.83342123031616	7.14820146560669	7.26238012313843	7.092369556427	8.07305812835693	6.98448657989502	8.47167301177979	7.97499513626099	7.21811532974243	7.49752378463745	7.219322681427	7.72299575805664	7.91075754165649	7.18061304092407	6.84049510955811	7.39666986465454	7.80015325546265	7.00007963180542	7.33678007125854	7.28050994873047	7.20763444900513	7.92000865936279	7.987389087677	7.80410528182983	7.17759418487549	7.807541847229	+	IPF_Ktr	16	16	0	33.5	33.5	0	54.719	0	83.505	5775900000	111	6.39505	0.000181818	-0.675544	-6.44691	F6TLX2;I3L1I0
7.22940015792847	6.16779518127441	5.88613605499268	6.41661262512207	6.27188062667847	7.20550203323364	7.28914260864258	6.04296588897705	7.10564661026001	6.12439775466919	6.40541458129883	5.82971525192261	7.63262939453125	7.50418519973755	5.88813734054565	6.32194519042969	7.15609455108643	7.27067899703979	7.55656766891479	6.06190252304077	6.54752969741821	6.40225076675415	7.27572584152222	6.37035608291626	6.47526597976685	6.32587623596191	7.060622215271	6.15224504470825	7.41165351867676	7.39067029953003	6.23898887634277	7.29214525222778	+	IPF_Ktr	4	4	4	19.4	19.4	19.4	31.904	0	21.353	1332800000	30	2.9856	0.0196409	-0.685653	-3.63362	F6WQW2;P43487;C9JXG8;C9JJ34;C9JGV6;C9JDM3;C9JIC6
6.89283990859985	6.08005714416504	6.90681409835815	6.75323057174683	7.00923824310303	7.16911554336548	6.92034769058228	6.07033157348633	6.64250469207764	6.82390451431274	6.90188837051392	6.72003507614136	7.24412870407104	6.84450197219849	6.85267496109009	7.07758569717407	6.53976583480835	6.74158477783203	6.81716871261597	6.61181926727295	6.31801605224609	6.71267509460449	7.36659097671509	6.42755365371704	6.21973705291748	6.22777986526489	6.26799821853638	6.95181798934937	6.8982367515564	6.83960390090942	5.83210515975952	6.81681776046753	+	IPF_Ktr	5	5	5	24.3	24.3	24.3	27.187	0	13.436	909670000	26	2.51282	0.0394821	-0.387265	-3.22068	F8VU65;Q8NHW5;P05388;F8VPE8;G3V210;F8VW21;F8VWS0;F8VS58;F8VQY6;F8VRK7;F8VZS0;F8VWV4
7.11340856552124	6.25598430633545	6.58866596221924	6.47215461730957	7.0216851234436	7.54205322265625	7.24067401885986	5.76744937896729	5.7692232131958	6.32422971725464	7.24266576766968	6.35466003417969	7.55185222625732	7.26665496826172	6.09879302978516	6.33209133148193	6.11798143386841	6.28102016448975	7.45088005065918	6.31677007675171	6.94202852249146	6.23647975921631	7.12936782836914	6.16702890396118	5.82917881011963	6.14874505996704	6.22614622116089	6.72306966781616	7.21640348434448	7.35991144180298	6.03027296066284	7.13868141174316	+	IPF_Ktr	5	3	3	23.9	13.6	13.6	31.6	0	10.163	1059900000	15	4.27263	0.00314729	-0.779068	-4.70596	H3BRU6;F8VZX2;Q15366;F8VXH9;F8W0G4;J3QT27;E9PFP8;P57721;F8W1G6;F8VRH0;H3BND9;H3BSS4
8.22975826263428	7.75200986862183	7.42285251617432	7.59434843063354	7.76877117156982	7.62021923065186	8.35831546783447	7.91703271865845	8.15351009368896	7.84447717666626	7.77751398086548	8.7170877456665	7.49235534667969	7.99835538864136	8.42465305328369	8.45703411102295	8.19075202941895	7.55514287948608	7.45692729949951	7.90085315704346	7.90813636779785	7.59388399124146	8.21005058288574	7.68105125427246	8.01749229431152	5.99197864532471	8.28135204315186	7.38708734512329	7.55184030532837	7.66773319244385	8.12224864959717	7.40759468078613			19	17	10	47.6	43.5	29.9	43.774	0	56.107	9165100000	72	0.729258	0.456507	0.246313	1.35185	F8VZY9;P05783;CON__H-INV:HIT000015463;CON__Q92764;C4AM86;CON__Q497I4;Q92764
6.80579996109009	7.34521675109863	7.04308700561523	6.87171220779419	6.23056697845459	6.56674385070801	5.92129278182983	6.20545959472656	7.02881526947021	6.64289951324463	6.57604169845581	7.41485643386841	6.30862903594971	6.8417911529541	6.68614435195923	6.23823308944702	7.25309562683105	7.41650724411011	7.04867458343506	6.69515752792358	7.14928483963013	6.6475396156311	6.61811065673828	7.01460456848145	6.98517036437988	6.49519443511963	6.3241286277771	6.72983694076538	7.16604518890381	6.89851665496826	6.65368509292603	7.21053266525269			3	3	3	37	37	37	13.223	0	29.962	846440000	24	0.154026	0.870523	-0.0570844	-0.387103	F8W062;P04054
8.3251256942749	8.24851226806641	8.04793643951416	8.2210750579834	8.3299674987793	8.34795379638672	8.41569137573242	7.99475717544556	8.18155765533447	8.10212516784668	8.29644584655762	8.29907131195068	8.38041019439697	8.30668258666992	8.26377773284912	8.17857456207275	8.10741329193115	8.23992443084717	8.39350509643555	8.05177021026611	8.03350448608398	8.38316917419434	8.40740776062012	8.00855731964111	8.21253395080566	8.14426231384277	8.08763980865479	8.23832225799561	8.40282821655273	8.37670421600342	8.25522422790527	8.17889022827148			8	8	8	60	60	60	16.29	0	89.236	19973000000	229	1.95844	0.0932832	-0.121394	-2.71043	F8W1R7;G3V1V0;P60660;J3KND3;G8JLA2;B7Z6Z4;G3V1Y7;F8VPF3;F8VZU9;F8W180;H0YI43;F8W1I5;P14649;F8VXL3
7.65419578552246	6.48195362091064	7.23648691177368	7.37887001037598	7.52573156356812	7.86546516418457	7.64534378051758	5.96097469329834	6.87952041625977	7.39839124679565	7.55254650115967	7.11534404754639	7.47501707077026	7.49658393859863	7.2341628074646	7.42537117004395	7.33617925643921	7.36225605010986	7.38596343994141	7.04131364822388	6.40819597244263	7.3052225112915	7.52605485916138	6.68163299560547	7.03294086456299	7.14176321029663	7.34449052810669	7.3158655166626	7.72599315643311	7.45721578598022	7.29536914825439	7.3758282661438			15	15	15	54.4	54.4	54.4	33.155	0	64.419	2671600000	111	1.56933	0.160136	-0.333578	-2.32613	F8W6I7;P09651;F8VZ49;Q32P51;F8VTQ5;H0YH80;F8W646;F8VYN5
7.90112018585205	7.84878635406494	7.68366813659668	7.81958341598511	7.92566776275635	7.8530592918396	7.79150104522705	7.41517353057861	7.61094760894775	7.81910276412964	7.75214815139771	7.7344799041748	7.9769229888916	7.62255573272705	7.71559381484985	8.04929542541504	7.60302543640137	7.64792060852051	7.87773418426514	7.73159694671631	7.33213520050049	8.02706432342529	8.21045207977295	7.59056329727173	7.76909637451172	7.79857492446899	7.4200382232666	7.66148138046265	7.75244045257568	7.71370887756348	7.71667098999023	7.57230234146118			10	10	10	66.9	66.9	66.9	21.058	0	44.721	8208100000	113	0.382891	0.67866	-0.0590046	-0.82819	F8WCF6;P59998;H7C0A3;F8WDD7;A0A0A6YYG9;R4GN08;F8WE39;F8WDW3
6.14541816711426	6.93134069442749	6.43993139266968	6.2170786857605	6.86728477478027	6.62588834762573	6.03636074066162	6.77725267410278	7.07918119430542	6.23427772521973	6.42572164535522	5.58629417419434	6.0710334777832	6.91845512390137	6.70183563232422	6.51619815826416	6.80478668212891	6.95197820663452	6.9724063873291	6.83296203613281	6.6224627494812	6.44083309173584	6.55156755447388	6.4386510848999	6.43566036224365	6.23347806930542	5.96946239471436	7.02885580062866	6.12751626968384	6.80138301849365	5.51298379898071	6.9957447052002			4	4	4	22	22	22	26.7	0	18.318	365090000	15	1.46694	0.182281	-0.327428	-2.21996	F8WDW9;Q96AP7;C9JIE7
6.13360595703125	6.54258871078491	6.15005016326904	6.62724494934082	6.39413642883301	6.61978197097778	5.85511350631714	6.32332420349121	6.68209838867188	6.55398559570313	6.5351676940918	6.66749048233032	6.94291543960571	5.96349859237671	6.86901473999023	6.30165338516235	6.57134246826172	7.00727844238281	7.1325798034668	6.65430164337158	6.30402994155884	6.22118902206421	6.71883392333984	6.23391628265381	6.61300611495972	6.27606296539307	6.54329442977905	7.03933477401733	6.20674514770508	6.33509826660156	5.95587062835693	6.55366468429565			11	5	2	57.3	30.6	21.2	32.457	0	33.105	676130000	35	1.84154	0.110389	-0.290267	-2.59776	G3V1M9;A0A0D9SET1
6.42952728271484	6.66138648986816	6.45182132720947	6.56139802932739	6.05149269104004	7.06325817108154	6.96654987335205	6.73608255386353	6.30288982391357	5.81986951828003	6.73129034042358	5.9940071105957	7.27921056747437	7.16491746902466	6.22900152206421	6.48314428329468	6.47788143157959	6.93488216400146	6.51415824890137	6.5120005607605	6.73797035217285	6.56180047988892	6.19512557983398	6.52828502655029	6.17527055740356	6.04969120025635	6.32827663421631	6.10648488998413	6.80537176132202	6.96854829788208	6.55941438674927	6.09323787689209			2	2	2	47.4	47.4	47.4	6.6757	0	7.0608	386560000	8	1.36385	0.208103	-0.276787	-2.11044	G3V5I4;H0YM28;G3V2M0;G3V424;Q4LDG9
8.02481365203857	7.84241580963135	7.8316969871521	8.13684749603271	7.95681190490723	7.98312091827393	7.99203205108643	7.7530312538147	7.56702613830566	7.84604644775391	8.14391994476318	8.11517810821533	7.91075229644775	8.02275848388672	8.00599479675293	8.04504871368408	7.95562982559204	7.93650388717651	8.04296875	7.93308210372925	7.60592985153198	8.00949382781982	7.88623666763306	7.49961853027344	7.92240905761719	7.73930311203003	8.01422595977783	7.91421604156494	7.91681718826294	7.94238519668579	7.99112844467163	8.0472354888916			10	10	10	48	48	48	28.147	0	40.458	11276000000	201	0.863165	0.392569	-0.087347	-1.52781	G3V5Z7;P60900;G3V295;G3V3I1;G3V3U4;G3V4S5;G3V2S7;H0YJC4
7.75943374633789	7.98700904846191	7.33507680892944	7.97767353057861	7.34783697128296	7.06213045120239	7.59798002243042	7.78363943099976	7.7018871307373	7.57652568817139	7.14609718322754	7.52052307128906	6.79549074172974	6.78402519226074	7.90164375305176	7.31382513046265	7.2801685333252	6.92530679702759	6.13139343261719	7.78938341140747	7.79545593261719	7.35086822509766	5.93874359130859	8.00676536560059	7.81074333190918	7.38225126266479	7.82991456985474	7.35644674301147	6.73809432983398	6.61430644989014	6.93458938598633	7.02620649337769	+	IPF_Ktr	17	17	17	38.1	38.1	38.1	81.998	0	48.373	4291200000	93	5.39147	0.000845528	0.800226	5.61909	G3XAK1;P26927;Q2TV78;H7C0F8
7.47222948074341	7.91180181503296	6.98534107208252	7.7031192779541	7.55102300643921	6.23705863952637	7.74220657348633	7.68270444869995	7.20452690124512	7.77965402603149	6.44336366653442	7.50487852096558	6.55584239959717	6.79016542434692	7.78150415420532	7.43147611618042	7.25693416595459	6.66063785552979	7.00363302230835	7.826171875	7.69437694549561	7.7189416885376	6.6887526512146	7.95355176925659	8.22391128540039	6.91898918151855	7.86156415939331	6.43497705459595	6.95390939712524	6.68125915527344	7.75220203399658	6.97579479217529	+	IPF_Ktr	13	13	10	32.6	32.6	27.2	79.696	0	56.129	3207800000	77	7.9863	0	0.939716	7.80819	G3XAP6;P49747;CON__ENSEMBL:ENSBTAP00000006074
7.09502983093262	6.81789588928223	5.94954299926758	6.31471300125122	7.105544090271	7.47625160217285	6.91495084762573	6.72205781936646	6.27428388595581	6.2218770980835	7.28366279602051	6.47598075866699	7.28519725799561	7.6067361831665	6.31182146072388	5.98107099533081	6.95776510238647	7.1415753364563	7.43432950973511	6.71767902374268	7.12155961990356	6.01259994506836	6.93772840499878	6.77222681045532	6.8179817199707	5.86568832397461	6.34330606460571	7.35770606994629	7.25995206832886	7.53025102615356	6.37676191329956	7.17609119415283	+	IPF_Ktr	5	5	2	37.8	37.8	9	20.787	0	19.374	926760000	21	5.04323	0.00126946	-0.75794	-5.33471	G5E9Q6;C9J0J7;C9JQ45;C9J2N0
5.94898557662964	6.6194896697998	6.71644592285156	6.96629667282104	6.77169752120972	7.41595792770386	7.1477689743042	6.7129807472229	7.03818273544312	6.9821081161499	6.78747463226318	6.89490270614624	6.72140645980835	7.04040431976318	7.28896427154541	6.76722288131714	6.18040800094604	6.5095386505127	7.38334846496582	6.68099689483643	6.80886554718018	6.86565446853638	7.12313270568848	6.49363231658936	6.82726573944092	6.89558267593384	7.14491653442383	6.72871875762939	7.30459833145142	7.09808969497681	6.85988235473633	6.16405153274536			7	7	7	20.2	20.2	20.2	57.643	0	52.824	858580000	32	0.27517	0.764724	-0.0828101	-0.634325	H0Y2Y8;Q15942;H7C3D3;C9JJK5;C9IZ41
7.42907381057739	7.18517351150513	7.5907301902771	7.36646032333374	7.34192895889282	6.24014854431152	6.90766382217407	6.9671688079834	7.3556432723999	7.14179468154907	6.93973875045776	7.09482049942017	6.88473892211914	6.99729013442993	7.21050596237183	7.53351783752441	6.22544050216675	6.83044099807739	6.83153057098389	7.09215879440308	5.99786472320557	7.06370878219604	6.27226495742798	7.06322050094604	6.20092010498047	7.12404775619507	6.60526180267334	7.06599044799805	6.03966808319092	5.73368358612061	6.87551259994507	6.22487115859985			6	6	6	5.7	5.7	5.7	184.86	0	41.893	1312000000	28	1.35014	0.212444	0.371216	2.09566	H0Y3H2;Q99758
6.28836107254028	6.74310111999512	6.30334711074829	6.19865369796753	6.14705467224121	6.65532112121582	6.2623610496521	6.27855396270752	6.37862873077393	6.09571266174316	6.3240180015564	6.05981302261353	6.78006505966187	6.33756399154663	5.95667743682861	6.55441665649414	5.79973936080933	6.23552846908569	6.56026792526245	6.05673265457153	6.77091932296753	6.61681985855103	6.69415760040283	6.43487644195557	6.14138698577881	6.73954105377197	6.26162719726563	5.78329753875732	7.4643406867981	6.45838212966919	6.48902559280396	6.06807470321655			4	4	4	17.1	17.1	17.1	41.905	0	35.1	188090000	18	0.0680165	0.934708	-0.0241363	-0.18428	H0Y449;P67809;C9J5V9
6.55825233459473	6.25781345367432	6.58507633209229	6.70757007598877	6.49629306793213	6.45392942428589	6.38200664520264	6.46993970870972	6.57272052764893	6.05544805526733	6.31280946731567	5.88477420806885	6.65081119537354	6.51416254043579	5.62979459762573	6.21070957183838	6.64596223831177	6.96542739868164	6.55957126617432	6.17642021179199	6.18320608139038	6.43999338150024	6.33539915084839	6.33654642105103	6.58288049697876	6.65398406982422	6.35585594177246	6.42048215866089	6.1041955947876	6.58878707885742	6.60926342010498	6.71170616149902			4	4	4	3	3	3	174.84	0	7.7377	229250000	3	1.2519	0.241327	-0.192276	-1.98813	H0Y6Z7;P10586;H0Y4H1;H0Y7Z9;H0Y380
8.63002109527588	8.78179836273193	8.37006855010986	8.26169109344482	8.40565395355225	8.91442775726318	8.69212436676025	8.36860275268555	8.50790977478027	8.38095283508301	8.39858245849609	8.6556282043457	9.11260509490967	9.09916210174561	8.4301233291626	8.22716617584229	8.54493618011475	8.74892425537109	9.03806400299072	8.48304462432861	8.09968090057373	8.56051635742188	8.80046272277832	8.05338573455811	8.02641105651855	8.4096794128418	8.48516750335693	8.83245182037354	9.29192352294922	8.96354675292969	8.7272481918335	8.70607757568359	+	IPF_Ktr	11	11	9	57.7	57.7	53	16.837	0	176.18	52651000000	281	3.32287	0.0118673	-0.388988	-3.92003	P0DP25;P0DP24;P0DP23;H0Y7A7;E7ETZ0;E7EMB3;M0QZ52;Q96HY3;F8WBR5;G3V479;G3V361;G3V226;C9J7T9;P02585
6.71043062210083	6.47854900360107	6.67643737792969	6.38449096679688	6.76422834396362	7.06423330307007	6.69006299972534	6.22310972213745	6.56509351730347	6.13503551483154	7.19470834732056	6.74823474884033	7.13871288299561	7.14307737350464	6.64373874664307	6.52698135375977	6.37648010253906	6.74475431442261	6.84589767456055	6.58889770507813	6.13206958770752	6.74959707260132	6.81665897369385	6.81954002380371	6.11246204376221	6.73399925231934	6.56393194198608	6.84693050384521	6.75814723968506	6.70282649993896	6.6661434173584	6.7099142074585	+	IPF_Ktr	10	10	10	11.9	11.9	11.9	123.75	0	15.645	690960000	20	4.04516	0.00437584	-0.37315	-4.51953	H0Y8C6;O00410;C9JMV5;C9JZD8;C9J875;C9JQT6;E7ESA1;E7ESZ1;E7EWK4;E7EX05;E7EQT5;E7ETV8;E7EV12;E7ETV3;H0Y3V4;O60518
8.60606956481934	8.40570449829102	8.3984956741333	8.47326755523682	8.06009292602539	7.67694044113159	8.60306835174561	8.59897613525391	8.35905742645264	8.54292488098145	7.94882345199585	8.37819766998291	8.05671405792236	7.70494794845581	8.62878704071045	8.33657932281494	8.11677360534668	7.69466638565063	7.75871515274048	8.67227363586426	8.7323055267334	8.25151634216309	7.90486145019531	8.66847896575928	8.86628150939941	8.50654602050781	8.51165580749512	8.29010105133057	7.74554300308228	7.99103546142578	8.30922508239746	7.94671726226807	+	IPF_Ktr	35	35	34	63.1	63.1	62.1	76.773	0	323.31	29052000000	529	5.97908	0.000363636	0.546821	6.1018	H0YAC1;P03952;E9PBC5;C9JCT1;C9J075;A0A0C4DGJ9;P20718
5.79542541503906	6.35279273986816	6.81699657440186	6.56832647323608	7.04816961288452	6.9104323387146	6.94254875183105	6.35570764541626	6.59196138381958	6.30772924423218	7.06651210784912	6.32853412628174	6.65823078155518	7.32892990112305	6.75087833404541	6.50170040130615	6.30638551712036	6.88547420501709	6.87667942047119	6.35617733001709	5.95157623291016	6.1582145690918	6.85913848876953	6.54473829269409	6.45019817352295	6.26078748703003	6.7914571762085	6.92290163040161	6.21516990661621	7.02583837509155	6.37528848648071	6.07853698730469	+	IPF_Ktr	5	5	5	14.2	14.2	14.2	55.096	0.00058651	4.8966	603230000	12	2.86722	0.0233123	-0.417142	-3.53165	H0YDU8;P53041;A8MU39
7.55896043777466	7.60246133804321	7.28800296783447	7.53995370864868	7.69513130187988	7.51604604721069	7.71422052383423	7.15069484710693	7.32308721542358	7.31701803207397	7.56992387771606	7.50979375839233	7.43621015548706	7.8215594291687	7.53610372543335	7.18554210662842	7.43528699874878	7.59946823120117	7.42334413528442	7.49301147460938	7.43182992935181	7.33338689804077	7.3849983215332	7.26391983032227	7.48567867279053	7.29074668884277	7.36916017532349	7.42504501342773	7.86100816726685	7.56913995742798	7.56611919403076	7.58714962005615			6	6	6	49.5	49.5	49.5	20.6	0	131.56	3843800000	103	0.68094	0.481855	-0.0809649	-1.28543	H0YFA4;P52943;H0YHD8
7.83008813858032	7.47212743759155	7.37230443954468	7.698561668396	7.66166114807129	7.74790859222412	7.81804752349854	7.75921440124512	7.59798002243042	7.68247890472412	7.75766944885254	7.83505630493164	7.80243825912476	7.73468780517578	7.79992628097534	7.67700433731079	7.83251523971558	7.79370641708374	7.74583196640015	7.72363615036011	7.49710941314697	7.6499285697937	7.80984926223755	7.55457401275635	7.81513261795044	7.56484365463257	7.78573560714722	7.50042867660522	7.77893972396851	7.67248582839966	7.78976392745972	7.75049304962158			9	9	9	69.5	69.5	69.5	24.526	0	85.292	5585100000	152	0.414136	0.662453	-0.040794	-0.880932	H0YMZ1;H0YL69;P25789;H0YMA1;H0YLC2;H0YN18;H0YKT8;H0YMI6;H0YKS0;H0YMV3;H0YLS6
6.03771591186523	6.42157888412476	5.83028602600098	6.57012557983398	5.83425998687744	6.41695308685303	6.67759704589844	6.25537014007568	6.40378189086914	6.67785406112671	6.24779272079468	6.36434412002563	7.09530878067017	6.80059337615967	6.2534327507019	6.69066095352173	6.13947105407715	6.37269687652588	6.47858428955078	6.26300477981567	6.19820690155029	6.53863430023193	7.02102375030518	6.47030830383301	6.55769729614258	6.39750099182129	6.78265810012817	6.8102765083313	6.48499774932861	6.94399881362915	6.10956144332886	6.24703979492188			2	2	2	6.1	6.1	6.1	33.154	0.0026288	3.3465	1234400000	13	1.84122	0.110313	-0.281652	-2.59746	H0YN07;H0YMR4;Q8TEX9
7.21529388427734	6.50169563293457	6.47838258743286	6.58181047439575	6.93135595321655	7.60671424865723	7.35007333755493	6.28499126434326	6.30503606796265	6.4940505027771	7.54080486297607	6.33115196228027	7.7006950378418	7.82218790054321	5.92641019821167	7.12355756759644	6.67766189575195	7.19540166854858	7.59909677505493	6.28964519500732	6.67634344100952	7.34468698501587	7.5850658416748	6.57033967971802	6.51126670837402	6.4879846572876	6.9407205581665	7.23922443389893	7.72077083587646	7.80936431884766	6.66246032714844	7.30860710144043	+	IPF_Ktr	6	6	5	35	35	35	19.997	0	38.983	2602200000	33	5.58612	0.00075	-0.840458	-5.7785	H0YN26;P39687;O43423;O95626
7.29417943954468	7.20760726928711	6.29052257537842	6.97595548629761	7.4567608833313	7.63374090194702	7.2470645904541	6.57749557495117	7.24459886550903	6.36779260635376	7.86305522918701	5.75639963150024	7.96376895904541	7.65165615081787	7.04289054870605	6.16564798355103	7.07470655441284	7.65845966339111	7.76478862762451	6.20031261444092	6.46070241928101	7.31668329238892	7.28659105300903	6.02170562744141	6.6765341758728	7.18158626556396	6.16903018951416	7.50365447998047	7.26981639862061	7.59754180908203	6.05758476257324	7.41932773590088	+	IPF_Ktr	10	10	10	38.9	38.9	38.9	34.684	0	32.585	2398900000	31	4.83424	0.00156614	-0.904459	-5.16431	H3BLU7;O43488;Q8NHP1;H7C5H7;O95154
5.91700887680054	6.017746925354	6.105544090271	6.03305149078369	6.09382677078247	6.51902675628662	6.08469581604004	6.43265581130981	6.61672019958496	6.36415672302246	6.57764101028442	6.40897464752197	6.55107164382935	6.37808895111084	6.76169490814209	6.48212862014771	6.01586961746216	6.12142848968506	6.34226226806641	6.01862001419067	6.78030014038086	6.69477415084839	6.26529121398926	6.56568050384521	5.99335384368896	6.10118913650513	6.72417736053467	6.35531616210938	6.69552564620972	6.47198057174683	6.65102577209473	6.42686891555786			2	2	2	24.8	24.8	24.8	13.905	0	7.7455	248160000	15	0.237627	0.794674	-0.0573194	-0.561551	H3BM38;O00161;H3BNG6;H3BU94;H3BNE1;H3BR18;H3BPJ0;H3BV99;H3BP15;H3BQY9
7.21953201293945	8.46974849700928	8.34879112243652	7.84147214889526	7.43208694458008	7.5736255645752	7.87054443359375	6.46829795837402	7.71520900726318	7.9681978225708	7.29307508468628	7.64639377593994	6.39010047912598	8.43447303771973	7.54680156707764	7.55583190917969	7.36597442626953	8.21995067596436	7.77632331848145	5.79385566711426	7.92310905456543	7.55371332168579	7.99481391906738	7.71001577377319	8.19942569732666	8.59598064422607	7.49764823913574	8.05530166625977	8.44684791564941	8.41148471832275	8.71349048614502	8.54471302032471			15	2	2	45.8	5.1	5.1	37.561	0	80.924	10331000000	112	0.246802	0.787745	-0.147433	-0.579621	H3BMA1;H3BUX1
6.4205060005188	5.80776405334473	6.43349361419678	6.69660806655884	6.42402076721191	6.79868507385254	6.82987594604492	6.18637466430664	6.61904525756836	6.44891738891602	6.87770509719849	6.20507717132568	6.90409851074219	6.87216186523438	6.52401304244995	6.83664321899414	6.50110149383545	6.22074842453003	6.79072141647339	6.52558135986328	5.76234292984009	6.04291200637817	6.6400203704834	6.39008712768555	6.03801727294922	6.33717155456543	5.96832752227783	6.76869010925293	6.27279853820801	6.80324554443359	6.99291276931763	6.79384613037109	+	IPF_Ktr	4	4	4	33	33	33	20.431	0	8.9955	276690000	7	2.64147	0.032591	-0.371374	-3.33467	H3BNY8;H3BMZ9;H3BPP3;H3BUZ9;P34949;H3BPM5;H3BN01;H3BQX0;H3BP57;H3BT48;F5GX71;H3BPB8;H3BPU7;H3BU66;H3BT46;B4DYB8;H3BUG1
7.07423114776611	7.0933518409729	7.21793127059937	6.5370831489563	7.48202991485596	7.55287504196167	7.1514310836792	6.07260179519653	6.20322513580322	7.17917823791504	7.41654062271118	7.20256996154785	7.11447763442993	7.04292964935303	7.06907558441162	7.86260843276978	6.99029874801636	7.57268571853638	7.08714246749878	7.09022283554077	6.95675563812256	7.46895265579224	7.69035577774048	7.63289260864258	6.8595404624939	7.29939842224121	6.35859251022339	7.15228843688965	6.87693309783936	7.28889751434326	7.21748399734497	7.23605823516846			7	7	7	20.8	20.8	20.8	58.44	0	43.691	2205700000	41	1.13816	0.277978	-0.27468	-1.85976	H3BS10;H3BP20;P06865;H3BU85;H3BTD4;A0A087WUJ7
6.5042667388916	6.1038236618042	6.3125786781311	6.00857353210449	6.56837797164917	6.88707256317139	6.55786800384521	5.88407754898071	6.72778511047363	6.26502513885498	6.95287942886353	6.59240198135376	6.91957998275757	6.42285108566284	6.23959302902222	6.56682777404785	5.88848495483398	6.38583850860596	6.29523229598999	6.40821266174316	6.27054214477539	5.77200984954834	6.62563133239746	5.86108779907227	6.3370418548584	6.33856534957886	6.70660829544067	6.56905794143677	6.46043348312378	6.22574996948242	6.23125648498535	6.66382360458374			2	2	2	26.1	26.1	26.1	16.223	0	13.157	230980000	7	2.04253	0.0817882	-0.294524	-2.79022	H3BPH4;H3BV55;O15305
7.17475748062134	7.15591287612915	5.91714286804199	6.84145975112915	7.25282859802246	7.64602136611938	7.14385747909546	6.84870624542236	6.98829126358032	6.89392280578613	7.3446478843689	7.1279468536377	7.6527681350708	7.16220569610596	7.05261707305908	6.04405212402344	5.9963116645813	7.34916114807129	7.28692770004272	6.83249616622925	6.11895990371704	6.24875116348267	6.90684652328491	6.20790815353394	6.50685834884644	6.00644826889038	6.2936372756958	7.3394513130188	7.36252021789551	7.35679054260254	7.03173160552979	7.28098773956299	+	IPF_Ktr	7	7	1	45.2	45.2	6.7	26.305	0	39.086	1478400000	40	3.43322	0.0103696	-0.648621	-4.01265	H3BPK3;Q16775;H3BV79
6.9894585609436	7.11899185180664	6.68131637573242	6.75084781646729	7.07302141189575	7.2250509262085	7.01894998550415	6.51530408859253	6.92087936401367	6.99595069885254	7.69539403915405	7.20932722091675	6.89933347702026	7.65468645095825	7.15408897399902	7.34232378005981	6.55382251739502	7.01038455963135	7.62012577056885	7.12642383575439	6.44310998916626	8.30170249938965	7.14104175567627	6.63603639602661	6.79843664169312	6.85190963745117	7.01468849182129	7.2302188873291	7.20452690124512	7.63490009307861	7.18785905838013	6.58272218704224			8	8	8	50	50	50	22.109	0	25.621	2771300000	43	1.15806	0.271652	-0.274432	-1.88254	H7BXD5;P28676;H7C2Z6;C9JIZ3;C9JWQ8
6.17857980728149	6.18911981582642	6.04358005523682	7.02514171600342	6.74030733108521	7.22556781768799	6.21646642684937	6.27214908599854	6.25210905075073	6.60446739196777	7.05872964859009	6.30064964294434	7.84720230102539	6.78230047225952	6.01435804367065	6.58151912689209	6.51903343200684	5.9951958656311	6.75141763687134	6.35995006561279	6.42224884033203	6.42764711380005	7.57712411880493	6.71084547042847	6.19230937957764	6.0649995803833	6.52544021606445	6.91308212280273	6.68856239318848	6.7097954750061	6.04295778274536	6.64609718322754	+	IPF_Ktr	4	4	4	17	17	17	38.633	0	11.824	1233200000	17	3.56976	0.00858537	-0.570086	-4.12665	H7C003;Q15435;B5MBZ8;C9JD73;C9J177;H7C3Q5
5.85590410232544	6.13734102249146	6.08100366592407	7.21128082275391	7.41845035552979	7.40294885635376	6.49239444732666	7.28715181350708	6.1970272064209	6.67947196960449	7.32976388931274	6.50779008865356	7.39476680755615	6.55983352661133	7.27742576599121	6.41145753860474	5.91592359542847	7.23814630508423	5.98477649688721	6.31379556655884	6.23050785064697	6.66101408004761	7.19390344619751	6.64360761642456	7.27870798110962	6.56131315231323	6.31370878219604	7.18284225463867	7.19581651687622	6.07522869110107	5.74351978302002	6.08791923522949			6	6	2	16.5	16.5	6.8	42.208	0	12.143	1103200000	14	0.736891	0.454064	-0.280712	-1.36219	I3L0A0;Q13404;G3V2F7;A0A0A0MSL3;E5RIF1;D6RG00
6.73090314865112	6.21780109405518	6.34288597106934	6.032301902771	6.54374170303345	6.905677318573	6.61448574066162	6.59237241744995	6.42655754089355	6.55127334594727	6.76378726959229	6.15922021865845	6.7657208442688	6.67982769012451	6.67947340011597	6.29802703857422	6.0268235206604	6.58717203140259	6.87851619720459	6.37762022018433	6.27748346328735	6.55165719985962	6.65746688842773	6.43821620941162	6.81974077224731	5.9955472946167	6.67606210708618	6.16054773330688	5.9494194984436	6.7614164352417	6.19623899459839	6.75749492645264	+	IPF_Ktr	6	6	6	10.4	10.4	10.4	82.091	0	10.491	260580000	10	2.58351	0.0357469	-0.305497	-3.28348	I3L0N3;P46459;I3L338;I3L4Q9;I3L0L3
7.29092454910278	7.70553874969482	7.85964870452881	7.82789897918701	7.31109666824341	6.48313045501709	7.09380674362183	7.80775165557861	7.31594944000244	7.67283630371094	6.53960227966309	7.04257535934448	7.29830694198608	6.76522874832153	7.54316139221191	7.58954763412476	7.05061149597168	6.77370595932007	7.46262264251709	7.06340837478638	8.06546783447266	7.21724700927734	7.00642347335815	7.91610097885132	7.35568141937256	7.60555267333984	8.00112724304199	7.43442535400391	6.11596059799194	6.69501733779907	7.20452690124512	6.85324764251709	+	IPF_Ktr	12	12	12	48.5	48.5	48.5	37.487	0	57.843	3971600000	86	2.4821	0.0413356	0.507757	3.19326	I3L145;P04278;I3L1J1;B4DYU0;A0A0C4DGN2;I3L2X4;I3L4B9;I3L2F1;B0FWH6;B0FWH5;I3L1C1;I3L1G4;B0FWH7;I3L0M1
7.67807197570801	7.60227727890015	6.11943054199219	7.27535724639893	7.51287126541138	8.00440692901611	7.51852703094482	6.04025840759277	7.61129856109619	7.46374368667603	7.88465356826782	7.54152917861938	7.89663648605347	7.90054750442505	7.64589357376099	7.46091270446777	7.70185279846191	7.93029165267944	8.02189159393311	7.37454652786255	7.26937294006348	7.36184120178223	8.17952346801758	6.8461389541626	7.40020990371704	7.65294218063354	7.40498733520508	7.83165216445923	7.9250955581665	7.79130458831787	7.47675895690918	7.64136505126953	+	IPF_Ktr	5	5	5	52.1	52.1	52.1	16.019	0	62.954	6036100000	106	2.99851	0.0194863	-0.549867	-3.64468	I3L397;I3L504;P63241;F8WCJ1;C9J7B5;C9J4W5;Q9GZV4;Q6IS14
6.99284505844116	7.19562292098999	6.15182542800903	7.33039331436157	7.04692411422729	6.15899324417114	6.83312177658081	7.21624517440796	7.21861410140991	6.72313547134399	6.38945150375366	6.6923623085022	6.48287677764893	6.62565183639526	7.30384397506714	6.91561079025269	7.09516954421997	6.77325248718262	6.76413869857788	7.16672611236572	6.85655975341797	6.07764101028442	6.30646181106567	6.98257875442505	7.18064212799072	6.23670721054077	7.1618766784668	6.15748691558838	6.8602180480957	6.86778545379639	6.91998243331909	6.51140213012695	+	IPF_Ktr	6	6	6	9.6	9.6	9.6	104.56	0	24.308	982420000	43	2.5795	0.0358042	0.412552	3.27993	J3KMZ9;P01130;H0YMD1;H0YMQ3;H0YM92
6.8159031867981	6.28289461135864	7.32285976409912	6.20346736907959	6.90060758590698	6.34654855728149	6.30603885650635	6.13386535644531	6.50030517578125	6.7588210105896	7.29021263122559	6.8399806022644	7.11367607116699	7.29994297027588	6.68293905258179	7.00685119628906	6.20379972457886	6.81386756896973	6.17661190032959	6.57062482833862	6.64134073257446	7.83202981948853	6.36331129074097	6.24274015426636	6.54648113250732	6.29423046112061	7.30882024765015	6.82045745849609	7.33118438720703	6.75295448303223	7.47511911392212	6.16719436645508			8	8	8	35.3	35.3	35.3	19.591	0	30.296	2014300000	62	0.0445962	0.955724	0.021927	0.123659	J3KNB4;P49913
7.5844669342041	7.57145261764526	6.58193922042847	7.31542444229126	7.20330476760864	7.42855596542358	7.15014219284058	7.40336084365845	7.62920570373535	6.67286777496338	7.46912956237793	7.62393140792847	6.33677339553833	7.92485809326172	7.6963038444519	7.32649993896484	7.1987943649292	7.22357368469238	7.44984865188599	7.32494068145752	7.27581787109375	7.78054046630859	6.16657590866089	6.87705421447754	7.1467170715332	7.22170114517212	7.45011043548584	7.39823532104492	7.77947378158569	7.37344551086426	7.42255687713623	7.23530101776123			5	5	5	21.4	21.4	21.4	30.975	0	45.587	2791600000	45	0.391784	0.673104	0.128307	0.843344	J3KPA1;P54108;I3L0A1
6.82499742507935	5.99929094314575	6.81569051742554	6.87118768692017	7.07838439941406	7.32604885101318	7.00026035308838	6.35629367828369	6.72468519210815	6.50279664993286	7.54107999801636	6.52021789550781	7.35303115844727	7.16372776031494	6.71910762786865	6.68342542648315	6.92652273178101	6.84689950942993	6.96233606338501	6.6430082321167	6.61644411087036	6.67201471328735	7.35732507705688	6.40084886550903	6.64945220947266	6.25308704376221	6.73195123672485	6.91682767868042	6.64608001708984	7.10472583770752	6.4492621421814	7.11226987838745	+	IPF_Ktr	5	5	5	13.2	13.2	13.2	46.937	0	25.233	1087300000	42	5.50154	0.0007	-0.528199	-5.70918	J3KQ32;Q9NTK5;C9JTK6;C9JCJ9
6.27845001220703	5.78537750244141	6.24815559387207	6.1899881362915	6.1607985496521	6.15369272232056	5.88548469543457	6.18056678771973	6.28117990493774	6.31497812271118	6.48030519485474	6.18431329727173	6.08888006210327	6.08357381820679	6.05675506591797	6.38541793823242	6.09297180175781	6.01510810852051	6.39435911178589	6.15028810501099	6.0391640663147	6.1600661277771	6.08062648773193	6.36042404174805	5.95109605789185	6.55718278884888	6.75292062759399	6.20017290115356	6.79138946533203	6.0680890083313	5.6146068572998	5.79483652114868			3	3	3	14.3	14.3	14.3	23.803	0.0011338	4.3126	65590000	14	0.293942	0.750894	0.0650163	0.66961	J3KS22;Q7Z4W1;J3KRZ4;J3QS36;J3QS45;J3KSZ5;J3QL34
5.77092313766479	7.14522743225098	6.17796993255615	6.48176193237305	5.97848796844482	6.92876958847046	5.85817098617554	5.80882501602173	6.18060350418091	6.10647439956665	7.12681293487549	6.27800369262695	6.2074179649353	6.31925201416016	6.89290142059326	6.15773630142212	5.9379243850708	6.44113969802856	6.93993330001831	6.18831205368042	6.51246500015259	6.69112586975098	7.00885534286499	6.46522235870361	6.07503128051758	6.90391969680786	5.91735649108887	7.11136341094971	6.36309766769409	6.8762583732605	5.96005296707153	5.8986382484436			2	2	2	25.3	25.3	25.3	15.845	0.002572	3.1111	323740000	3	2.02893	0.0834143	-0.419863	-2.77738	J3KSN0;J3QQU6;J3QKK2;J3KTR4;Q8WVN6
8.08972835540771	8.02970790863037	7.90296506881714	7.6661434173584	8.08582592010498	8.32089328765869	8.27712726593018	7.76222848892212	7.78468132019043	7.71136856079102	8.23141860961914	7.84055137634277	8.33017063140869	8.34329032897949	7.99585866928101	7.86045789718628	7.80011892318726	8.26126289367676	8.44628810882568	7.99996948242188	7.77137422561646	8.07845687866211	8.39972591400146	6.38885068893433	7.98374795913696	8.01055431365967	7.82923936843872	8.20333194732666	8.16369819641113	8.29642391204834	7.82905292510986	8.13874435424805	+	IPF_Ktr	8	8	8	65.3	65.3	65.3	21.517	0	143.33	12696000000	157	3.10929	0.0163077	-0.439805	-3.7393	J3KTF8;J3QQX2;P52565;J3KRE2;J3KRY1;J3KS60
6.78331756591797	7.25995206832886	7.22409248352051	6.59623003005981	7.14854097366333	6.81915426254272	6.80982875823975	6.25978755950928	6.15469360351563	6.32689714431763	7.3331446647644	6.97360324859619	7.50398111343384	7.46094274520874	6.93401861190796	6.31003665924072	6.45928239822388	7.00800371170044	6.95817184448242	6.28918552398682	6.46647500991821	7.23952484130859	5.92279672622681	6.18083906173706	6.06629276275635	6.64242792129517	6.3677020072937	6.4185528755188	7.13369846343994	7.15087938308716	6.84751081466675	7.04296922683716			8	8	8	10.6	10.6	10.6	106.01	0	21.661	979690000	24	1.15759	0.271542	-0.303953	-1.88201	K7EIG7;J3QRN6;O94832;J3KRL0;J3QRR2
7.82767295837402	7.7432746887207	7.80718326568604	7.34970474243164	7.52692031860352	7.90925645828247	7.91850233078003	7.19044399261475	7.15299129486084	7.36167097091675	7.60461473464966	7.23904895782471	7.77054262161255	7.54623413085938	7.48280191421509	7.70369529724121	7.62560033798218	7.72360324859619	7.72864580154419	7.14088487625122	7.12083721160889	7.7581090927124	7.84934568405151	6.23435544967651	7.21117401123047	7.33689975738525	7.40869760513306	7.59725618362427	7.72487354278564	7.68713617324829	7.31601238250732	7.45420455932617			10	10	10	49.7	49.7	49.7	20.457	0	83.056	4582700000	88	1.48692	0.177221	-0.26975	-2.24087	J3QRS3;P19105;O14950;J3KTJ1;P24844
6.2299633026123	6.72944831848145	6.28647470474243	6.28551435470581	6.45826005935669	6.36053943634033	6.2533016204834	6.45436096191406	6.47048377990723	7.00078105926514	7.15237998962402	6.46501970291138	7.63009214401245	7.71723747253418	6.231520652771	6.62312507629395	6.33958625793457	7.25137042999268	6.68648433685303	6.04571294784546	6.45368814468384	7.85411167144775	6.14146518707275	6.20797443389893	6.14586687088013	6.28042316436768	6.10650873184204	6.4389853477478	6.93966913223267	6.87499189376831	6.41942405700684	6.71502494812012			1	1	1	12.6	12.6	12.6	14.57	0	44.437	1539500000	48	1.79816	0.117068	-0.429529	-2.5554	K7EJ46
7.17040824890137	7.1151442527771	6.11565971374512	6.45001649856567	6.36042451858521	6.4529824256897	6.77837562561035	6.0092945098877	6.24667835235596	7.87473106384277	6.60982275009155	7.03917598724365	7.71047258377075	6.81426095962524	5.81135177612305	7.67319583892822	6.40588855743408	5.8340950012207	6.47023391723633	5.97687101364136	5.64704608917236	6.93426084518433	8.13779735565186	6.68961715698242	6.54560947418213	6.4682559967041	6.23868179321289	6.27669811248779	6.49064540863037	6.83934593200684	6.32050561904907	5.8374137878418			7	1	1	47.7	24.2	24.2	14.914	0	71.067	1585400000	27	0.244787	0.788505	-0.136411	-0.57567	K7EK07;P84243;Q16695;K7EMV3;B4DEB1;K7ES00;Q5TEC6;Q6NXT2;K7EP01
7.11025285720825	5.83544969558716	6.78166198730469	5.96257400512695	7.02620649337769	7.3964958190918	6.98256063461304	6.47798633575439	6.01123523712158	7.06367111206055	6.80237674713135	7.03646898269653	6.88663721084595	7.24022483825684	7.15824174880981	6.2395920753479	6.48362445831299	7.13110494613647	7.23593235015869	6.96615600585938	6.48973369598389	7.20601606369019	7.65361785888672	6.85077238082886	6.14082288742065	5.62559843063354	6.28975963592529	7.16154766082764	7.3698091506958	7.37648582458496	7.20412015914917	7.01715850830078	+	IPF_Ktr	7	7	7	18.7	18.7	18.7	60.192	0	28.579	1141400000	27	2.40816	0.0461884	-0.539598	-3.12689	K7ELL7;P14314;K7EKX1;K7EJ70;K7EPW7;K7EIP3;K7EL27;A0A0C4DGP4
6.30145359039307	5.96096277236938	6.24048900604248	5.97401809692383	6.04683589935303	5.98152780532837	7.13991069793701	6.19581365585327	6.04490327835083	6.84256839752197	6.33248043060303	6.12107133865356	6.9624195098877	7.14681005477905	6.13366413116455	6.44962739944458	6.41284418106079	7.04406929016113	7.10441875457764	6.25951337814331	6.32188272476196	6.18144655227661	6.14608001708984	6.28767108917236	6.44607496261597	5.96608638763428	5.97851705551147	6.23702335357666	6.46098136901855	7.03570985794067	6.97036075592041	7.23882341384888			3	2	2	21.6	15.8	15.8	14.855	0.00059172	5.0394	333350000	6	2.14239	0.0699848	-0.416723	-2.88373	K7ENJ0;K7ELW1;P54725
6.54325342178345	6.06340503692627	5.937575340271	6.64958381652832	5.91952800750732	6.93956422805786	7.10697221755981	6.32597494125366	6.31694746017456	6.26419258117676	6.90026330947876	6.54159927368164	7.04395151138306	6.82295227050781	6.44168329238892	6.53873443603516	6.19969367980957	6.94249439239502	6.90233469009399	6.17355155944824	6.65377426147461	6.61484241485596	6.54658555984497	6.12489366531372	6.06969881057739	6.21731042861938	5.8674111366272	6.6588659286499	6.15935039520264	6.22256088256836	6.48465299606323	5.84995794296265			3	3	1	36.4	36.4	10.7	13.607	0	5.44	401720000	11	2.12051	0.0726949	-0.355015	-2.86336	K7EM18;P41567
7.23241138458252	5.97139739990234	6.24078702926636	6.95353269577026	7.6135139465332	6.57194375991821	8.09854030609131	7.13874483108521	5.81882667541504	7.28066921234131	6.27181529998779	7.40466260910034	5.89099216461182	6.29823541641235	7.63711929321289	6.40833950042725	7.08077096939087	6.18674182891846	6.41872262954712	7.9634952545166	7.41783714294434	6.95284080505371	5.95319223403931	7.53708839416504	7.56861257553101	7.29937648773193	7.106360912323	7.2454137802124	6.30520486831665	6.00048303604126	6.91237640380859	6.04962921142578	+	IPF_Ktr	5	5	4	33.1	33.1	28.1	20.049	0	16.083	1848300000	22	3.1486	0.0155257	0.799579	3.77272	K7ER74;A0A024R0T9;P02655;Q6P163;V9GYJ8;K7EMC3
8.282395362854	8.61336612701416	8.74344730377197	8.56801414489746	8.42886352539063	8.41550731658936	8.36614227294922	8.66660213470459	8.55204772949219	8.77207946777344	8.20030307769775	8.44142818450928	8.27123737335205	8.57936096191406	8.51357746124268	8.53693675994873	8.43168544769287	8.86087036132813	8.29989910125732	8.64552021026611	8.5737419128418	8.55586814880371	8.72926998138428	8.30498600006104	8.74579238891602	8.52682971954346	8.49804878234863	8.19945335388184	8.62024021148682	8.70693111419678	8.24425220489502	8.64693260192871			12	12	12	71.9	71.9	71.9	27.862	0	178.15	45851000000	385	0.230012	0.800694	0.0377446	0.546406	K7ERG9;P00746
8.2300910949707	8.24723625183105	8.11129570007324	8.04387283325195	8.4665412902832	7.46606636047363	8.53294563293457	8.14931106567383	7.92904567718506	7.91516780853271	7.94531106948853	8.15001964569092	7.85567045211792	7.62945032119751	8.34997653961182	7.83430004119873	8.15118598937988	7.97948932647705	7.97932529449463	8.60528373718262	8.79857444763184	8.36291599273682	7.4185996055603	8.62881755828857	8.43833637237549	8.40344619750977	8.54808235168457	7.842209815979	7.56618976593018	7.81994533538818	8.24410343170166	8.17440891265869	+	IPF_Ktr	3	3	3	26	26	26	8.647	0	59.523	20137000000	129	3.68039	0.0071453	0.44835	4.21858	K7ERI9;P02654;K7EKP1;K7EJI9;K7ELM9;K7EPF9
7.38185501098633	8.05173110961914	6.267822265625	5.97622203826904	7.08008527755737	7.51037073135376	7.39280223846436	7.40645503997803	6.18991661071777	5.77777671813965	7.27494239807129	6.07722568511963	6.58405733108521	7.37362909317017	7.71266651153564	7.5539436340332	7.1152777671814	7.62781620025635	7.58685731887817	7.44391965866089	6.57650470733643	6.29514837265015	7.64751005172729	6.49417114257813	5.86659908294678	6.2604923248291	7.74281167984009	7.80684471130371	5.62933158874512	7.70186996459961	7.78804111480713	7.75861692428589			3	3	3	18.2	18.2	18.2	31.326	0	21.297	3226900000	54	1.84895	0.10899	-0.665397	-2.60497	K7ES70;P55083
7.01732540130615	6.06256151199341	6.19306039810181	6.27912378311157	6.33870792388916	7.45630550384521	6.91966390609741	6.62965440750122	6.39565992355347	6.15347671508789	7.16438245773315	6.19938993453979	6.13309860229492	7.02783870697021	6.63310480117798	6.15340805053711	5.89046049118042	6.1787371635437	6.48744201660156	6.30531740188599	6.26661014556885	6.26704454421997	7.29659938812256	6.19369125366211	6.82609033584595	6.82452917098999	6.69153356552124	6.93499326705933	6.12955284118652	6.23284101486206	6.06047964096069	6.83464956283569			6	6	0	26.5	26.5	0	35.904	0	20.572	641480000	13	1.99448	0.0882209	-0.391487	-2.74475	M0QYT0;M0QXS5;M0R076;H7C464;M0QZW4;B7WPG3;C9IYN3;D6W592;Q8WVV9
6.67833614349365	6.40308618545532	7.05990409851074	6.46446943283081	6.78505897521973	7.11693954467773	6.48197269439697	6.09265518188477	6.39107847213745	6.7587833404541	6.72237873077393	6.3049693107605	7.50294589996338	6.46879005432129	6.38302135467529	6.47827911376953	6.30445718765259	6.51493263244629	6.49688816070557	6.11527967453003	6.97875452041626	6.17956209182739	7.35100364685059	6.65402460098267	5.79808902740479	6.38247203826904	6.44898462295532	6.75826835632324	6.51253747940063	6.0246958732605	5.91538667678833	6.44108200073242			2	2	2	23.9	23.9	23.9	14.763	0	6.78	603940000	21	1.45869	0.183812	-0.30474	-2.2113	M0QZN2;M0R0F0;M0R0R2;P46782
7.9988865852356	7.66692972183228	7.29638004302979	7.22914409637451	7.61557149887085	8.37522411346436	8.12211799621582	7.01309013366699	7.40205478668213	7.01640653610229	8.3052225112915	7.39095258712769	7.99284076690674	8.29329586029053	7.82896900177002	7.00804615020752	7.71623706817627	7.82451629638672	8.36891841888428	7.37635803222656	6.9850492477417	7.2904577255249	8.14965057373047	7.06213045120239	7.83676052093506	7.77178573608398	7.38669490814209	8.14379501342773	8.1352596282959	8.06393337249756	7.43158912658691	7.93327951431274	+	IPF_Ktr	15	15	15	76.6	76.6	76.6	36.071	0	219.85	6903900000	152	5.11654	0.00112821	-0.664119	-5.39452	O00151
6.88540649414063	6.00831174850464	6.91788339614868	6.56801795959473	6.66125869750977	7.54273843765259	6.28021049499512	6.32685041427612	6.74470043182373	6.36103630065918	7.3296012878418	6.16006755828857	7.42452239990234	7.05644750595093	5.60259628295898	6.35394811630249	6.70163917541504	6.25508737564087	7.29145765304565	6.36678457260132	5.81099319458008	6.3501443862915	7.18344068527222	6.43208456039429	6.50141716003418	6.31875848770142	6.59957408905029	6.98919153213501	5.82450103759766	6.28516101837158	6.25971174240112	7.2279896736145	+	IPF_Ktr	7	7	7	21.6	21.6	21.6	47.463	0	11.777	980200000	9	4.45786	0.00232365	-0.693296	-4.85734	O00231;J3QRY4
5.85912466049194	6.16268968582153	6.24642705917358	6.35811710357666	6.58297204971313	6.69758653640747	6.58166170120239	6.6467752456665	6.52104806900024	6.66546297073364	6.34776782989502	5.98954439163208	6.91543006896973	6.50661325454712	6.55256223678589	6.16358995437622	6.41474008560181	7.50085353851318	6.42091226577759	6.18506622314453	6.63840961456299	6.29435920715332	6.4035496711731	6.27949476242065	6.36682033538818	6.57416343688965	6.5384955406189	6.53490161895752	6.39715814590454	6.54757785797119	5.70472145080566	6.5129508972168			4	2	2	10.6	6.3	6.3	43.211	0.0011223	4.1496	195180000	7	1.85373	0.108716	-0.287751	-2.60961	O00241;H3BUW0
8.77549362182617	8.54246425628662	8.4680814743042	8.57039070129395	8.80720996856689	8.90034008026123	8.78983402252197	8.35108089447021	8.60376167297363	8.52811908721924	8.88470458984375	8.54556655883789	9.11015224456787	9.01940727233887	8.56447696685791	8.5683422088623	8.63644790649414	8.75469970703125	8.93034267425537	8.50031852722168	8.44076728820801	8.74067878723145	8.67074680328369	8.27508068084717	8.25844573974609	8.52279663085938	8.52451324462891	8.82287406921387	9.17397212982178	8.96219444274902	8.61823654174805	8.77195453643799	+	IPF_Ktr	22	22	22	85.1	85.1	85.1	26.922	0	256.13	64972000000	581	3.87159	0.00525392	-0.300647	-4.37669	O00299
8.60864353179932	8.79628944396973	8.84052658081055	8.67425441741943	8.6277551651001	8.64121627807617	8.43937969207764	8.66159534454346	8.53331470489502	8.62247276306152	8.59120941162109	8.6106071472168	8.55627822875977	8.83121013641357	8.56683826446533	8.71401977539063	8.56620216369629	8.9951696395874	8.76340579986572	8.56561183929443	8.85137462615967	8.69088649749756	8.55509471893311	8.58629512786865	8.78137493133545	8.60592937469482	8.60172367095947	8.55115699768066	8.63828945159912	8.92696475982666	8.63420486450195	9.04801464080811			36	36	36	54.4	54.4	54.4	82.577	0	323.31	55842000000	899	1.19629	0.259673	-0.099718	-1.92593	O00391;A8MXT8
7.91998767852783	8.20292377471924	8.20490646362305	8.17900562286377	8.45809364318848	7.87182378768921	7.98446416854858	8.07408428192139	8.20490646362305	8.11577701568604	7.80411911010742	8.17298221588135	7.67406177520752	8.08019351959229	8.16441249847412	7.78958082199097	7.93388700485229	8.5888204574585	8.43165302276611	8.01021480560303	8.10318756103516	8.13222789764404	8.00923824310303	8.11122894287109	8.06859397888184	8.24209403991699	8.10476016998291	8.00595188140869	8.0165319442749	8.26142978668213	8.15360164642334	8.28494930267334			11	11	11	59.1	59.1	59.1	32.444	0	220.01	15518000000	294	0.0261339	0.974591	0.0054783	0.0738763	O00560;B4DHN5;E9PBU7;G5EA09
7.3409595489502	7.42448949813843	7.36947584152222	7.61161708831787	7.69645261764526	7.23080635070801	7.09704875946045	7.35059690475464	7.71615362167358	7.49956321716309	7.18061304092407	7.75897264480591	7.41328287124634	7.6914176940918	7.40428638458252	6.52631568908691	7.64873075485229	7.99732542037964	7.57123136520386	7.23466920852661	7.7035493850708	7.62588834762573	7.41219186782837	7.29620456695557	7.46505546569824	7.3803014755249	7.26479434967041	7.26294898986816	8.02312850952148	7.82667064666748	7.5462589263916	7.48489761352539			4	4	4	7.3	7.3	7.3	58.635	0	43.78	3552600000	79	0.199993	0.824666	-0.0532971	-0.485329	O00592
5.82024717330933	5.88896179199219	6.07509517669678	6.44906711578369	6.78307580947876	7.51664113998413	6.83808040618896	6.38830804824829	6.10488939285278	6.45597743988037	7.13519620895386	6.08311414718628	7.67839097976685	7.24254131317139	6.08928203582764	6.30975103378296	6.89383935928345	6.94891166687012	7.1550931930542	6.7820348739624	6.55337619781494	6.26814222335815	6.28111839294434	6.1478123664856	6.58400297164917	6.00527238845825	5.906822681427	6.71099710464478	6.97676229476929	6.96722030639648	6.19937181472778	5.87247467041016	+	IPF_Ktr	4	4	4	15.2	15.2	15.2	32.113	0	27.967	745440000	15	3.17159	0.0150339	-0.605255	-3.79224	O00625
7.58216571807861	7.4666600227356	7.65773439407349	7.18418025970459	7.35736322402954	7.78584909439087	7.48737859725952	6.96493816375732	7.40384101867676	7.3905463218689	7.70859956741333	7.18996715545654	8.11280632019043	7.51255083084106	7.33467483520508	7.64957809448242	7.18044137954712	7.5508394241333	7.70130014419556	7.20131540298462	7.15932655334473	7.45521020889282	7.72190952301025	7.11461114883423	7.80601692199707	7.67221784591675	7.28739881515503	7.76615238189697	7.28325605392456	7.7873682975769	7.22561931610107	7.67552185058594	+	IPF_Ktr	14	14	14	58.7	58.7	58.7	35.102	0	180.64	5322200000	123	4.392	0.00254098	-0.366179	-4.80356	O00764;F2Z2Y4;A8MV33
6.14301490783691	6.11542558670044	6.44298648834229	6.61957454681396	6.17631006240845	6.51388311386108	6.19928884506226	6.37304878234863	5.95980834960938	6.7404522895813	6.56593894958496	5.97488307952881	6.41335010528564	6.09656238555908	5.88239812850952	6.30188417434692	6.06291961669922	6.20333194732666	6.4822678565979	6.29849433898926	6.08564853668213	5.9843544960022	6.46599245071411	6.28859996795654	5.82476663589478	6.10511684417725	6.57849788665771	6.29056644439697	6.4365930557251	6.38197422027588	6.32876062393188	6.01867198944092			1	1	1	12.1	12.1	12.1	13.232	0	6.5957	66023000	6	0.750572	0.446158	-0.119489	-1.38063	X6RAC9;P47813;O14602
6.16336584091187	6.42061042785645	6.27548360824585	6.5840163230896	6.03534126281738	6.98493671417236	6.47223043441772	5.93076610565186	6.28762722015381	6.58068799972534	7.13757562637329	6.32124805450439	6.72450494766235	6.99587631225586	6.25284337997437	6.58840894699097	6.27432346343994	6.83410263061523	6.00562858581543	6.41197156906128	6.2653169631958	6.62757873535156	5.94557571411133	6.45583343505859	5.90453338623047	6.19294548034668	6.20698928833008	6.18145799636841	7.17768096923828	6.43520545959473	5.99105453491211	6.8891224861145			5	5	5	22.5	22.5	22.5	29.662	0.00058548	4.8261	195350000	5	1.40025	0.198397	-0.276087	-2.14943	O14645
6.2870078086853	6.5990195274353	6.78436899185181	6.75616979598999	5.98231649398804	6.99512147903442	6.36733531951904	6.27548694610596	6.50453424453735	6.12021112442017	7.24457406997681	6.43961811065674	6.41235256195068	7.03370523452759	6.45849895477295	6.36205530166626	5.90872097015381	6.15861463546753	6.8741569519043	5.87321853637695	6.22232866287231	6.39429712295532	6.13029813766479	6.65479040145874	6.49057340621948	6.1853609085083	6.1129846572876	6.85767602920532	7.12149429321289	6.49275684356689	6.47934818267822	6.91089105606079			4	4	4	35.2	35.2	35.2	14.285	0	6.7166	223070000	9	1.88664	0.103144	-0.330117	-2.64149	O14737;K7EQA1;Q3HM38;X6R2P6;K7ESJ4
6.5579400062561	6.31252098083496	6.12781238555908	6.00116109848022	6.25348663330078	6.56493806838989	6.39382076263428	6.41906499862671	6.41277647018433	6.14996671676636	6.93891477584839	6.72771739959717	6.34596157073975	6.52615833282471	5.81271028518677	6.51876258850098	6.25208044052124	5.96939754486084	6.56166172027588	6.39596891403198	6.74305248260498	6.57136392593384	6.4736533164978	6.42778015136719	6.31573104858398	6.48356342315674	6.77714538574219	5.75867128372192	6.6029167175293	5.98038816452026	6.507652759552	6.54229021072388			3	3	3	4.6	4.6	4.6	72.683	0	6.1877	134620000	4	0.116499	0.897196	0.0322054	0.302025	O14744;G3V5L5;G3V580;G3V2X6;H0YJX6;G3V5T6;H0YJ77;G3V2L6;C9JSX3
7.93254995346069	7.77162408828735	7.48099803924561	7.71558570861816	7.96252107620239	8.102707862854	7.80550765991211	7.43690967559814	7.56139945983887	7.51773691177368	8.34809017181396	7.6799635887146	7.9603853225708	8.56135177612305	7.78882551193237	7.61086225509644	7.58638477325439	8.09974956512451	8.0776948928833	7.5498366355896	7.48949432373047	8.06058406829834	7.57484102249146	6.8462381362915	7.80971431732178	7.61198854446411	7.81223154067993	7.89222812652588	8.68301963806152	8.35274219512939	7.98541736602783	8.00264072418213	+	IPF_Ktr	16	16	16	55.9	55.9	55.9	38.868	0	109.36	10606000000	143	2.45258	0.043204	-0.383634	-3.16683	O14745;J3QRP6;J3QRA3
7.32915353775024	7.95942783355713	7.2302188873291	7.24578380584717	7.754310131073	7.89572620391846	7.17271947860718	7.37843418121338	7.3332257270813	6.93280839920044	7.28005456924438	7.0919132232666	7.33751916885376	7.69428062438965	7.07831192016602	6.8144474029541	6.29743814468384	7.46257781982422	7.61400032043457	7.23797082901001	6.53010225296021	7.88577938079834	7.97519254684448	6.8123517036438	6.9316611289978	7.68534755706787	6.9743275642395	7.3288688659668	7.3998122215271	7.6524977684021	7.45821475982666	7.15533590316772			5	5	5	16.3	16.3	16.3	61.247	0	79.056	3196700000	57	1.57605	0.158594	-0.333525	-2.33301	O14773;E7EV34
7.77724552154541	7.5355978012085	7.33611917495728	7.44694089889526	7.73341417312622	7.70134353637695	7.88282060623169	7.52757835388184	7.48907232284546	7.635986328125	7.98089838027954	7.89783048629761	7.81675815582275	7.71125030517578	7.82713651657104	7.6707558631897	7.84853410720825	7.66445398330688	7.74803304672241	7.64533376693726	7.53077602386475	7.58462524414063	7.71869277954102	7.4947943687439	7.87700271606445	7.45750331878662	7.71683788299561	7.61683225631714	7.74308633804321	7.68776988983154	7.86210775375366	7.90767478942871			11	11	11	60.9	60.9	60.9	27.887	0	40.92	6301100000	112	0.943101	0.360219	-0.0953207	-1.62793	O14818;H0Y586;Q8TAA3;A0A087WYS6;F5GY34
6.69572687149048	6.78716993331909	6.70265007019043	6.58921146392822	6.84966516494751	7.65228509902954	6.70535898208618	5.96628952026367	6.23125076293945	5.61159324645996	7.76133394241333	6.63223457336426	7.01178169250488	7.26864814758301	6.90259552001953	7.25161409378052	6.10251140594482	6.71977853775024	7.13152265548706	6.17643404006958	6.61025905609131	6.3964958190918	7.04641723632813	6.87283802032471	6.36468362808228	6.26415491104126	6.33971643447876	6.87913608551025	6.55875635147095	6.82843446731567	6.68427085876465	7.26358890533447	+	IPF_Ktr	12	12	12	15	15	15	123.38	0	28.892	1029800000	30	4.28877	0.0030625	-0.642862	-4.71917	O14980;C9JKM9;C9IZS4;C9JQ02;C9JV99;C9J673;C9JF49;C9IYM2;H7BZC5;F8WF71
7.90316581726074	7.83247709274292	7.8238263130188	7.89708805084229	8.12492752075195	8.15396690368652	7.74317264556885	7.58617067337036	7.83804893493652	8.01435279846191	7.89820384979248	8.00646591186523	7.84084606170654	7.87566328048706	8.01186656951904	7.80319738388062	7.65416669845581	7.72036600112915	8.06636333465576	7.57635307312012	7.48215866088867	8.07856559753418	8.10731220245361	7.1046576499939	7.8647780418396	7.66774225234985	7.78201389312744	7.7723217010498	8.01144313812256	7.7686972618103	7.79985046386719	7.523681640625			14	14	2	44.9	44.9	8.1	40.949	0	101.59	8613300000	155	0.403949	0.667604	-0.0724473	-0.863889	O15143;C9JBJ7;C9K057;C9J4Z7;F8VXW2;C9JEY1;C9JQM8;C9JFG9;C9J6C8;C9JTT6;C9JM51;F8WEB3
7.8726749420166	8.00791835784912	7.82474374771118	7.46149873733521	7.58093643188477	7.94999933242798	7.7991681098938	7.70456218719482	7.80286931991577	7.82832479476929	7.99276542663574	7.85993051528931	7.90764236450195	8.08450508117676	8.02620601654053	7.89524555206299	7.84300231933594	7.91202020645142	8.15442371368408	7.78182697296143	7.48071098327637	8.06103801727295	8.10639476776123	7.47474050521851	7.81750583648682	7.72255182266235	7.65605020523071	7.75344514846802	8.00315856933594	7.97395849227905	7.95973300933838	7.73201560974121			14	14	14	47.3	47.3	47.3	34.333	0	74.424	8829700000	173	1.80721	0.115803	-0.162881	-2.56426	O15144;C9JTV5;G5E9J0;H7C3F9;G5E9S7
7.83516407012939	7.82097625732422	7.41965818405151	7.81891822814941	7.82851791381836	7.84533977508545	7.81893825531006	7.60039567947388	7.65513849258423	7.70326566696167	7.76987171173096	7.75643062591553	7.69060373306274	7.84358787536621	7.78007936477661	7.65164613723755	7.65034627914429	7.76996040344238	8.03466892242432	7.54998350143433	7.53294515609741	8.07744026184082	7.84022521972656	7.52301788330078	7.53368330001831	7.56278038024902	7.83471298217773	7.73942995071411	7.87251758575439	7.80666828155518	7.73381471633911	7.60871839523315			9	9	9	66.3	66.3	66.3	20.546	0	49.935	6419700000	175	0.92348	0.367542	-0.0876178	-1.60366	O15145;C9JZD1;F8VR50
7.46501064300537	6.23479986190796	5.81753253936768	6.14155626296997	7.68198251724243	6.65022039413452	7.39536142349243	7.80147218704224	7.39797496795654	6.58490371704102	7.33595895767212	6.30669212341309	6.23438119888306	7.86099624633789	6.00651979446411	6.66280937194824	6.13892698287964	7.44619512557983	7.41692352294922	7.43805170059204	6.00585842132568	6.63485860824585	6.60018873214722	7.79332208633423	5.9756064414978	6.26556301116943	6.6478443145752	6.04523801803589	7.92342519760132	7.4274697303772	7.53009700775146	7.34857749938965			8	8	8	10	10	10	95.906	0	20.294	4122900000	15	0.401448	0.667943	-0.225244	-0.859682	O15195;D6R9H2;C9JUR8;E9PFV5
7.02473211288452	7.64478302001953	7.49857234954834	6.29275941848755	6.94806051254272	7.49059057235718	7.37008714675903	7.38415622711182	7.43389797210693	6.22236633300781	7.08008527755737	7.29651165008545	7.25435447692871	6.92129611968994	6.84497404098511	6.41839504241943	6.23268270492554	7.9487943649292	7.57315015792847	6.8096809387207	6.03886795043945	6.1357216835022	7.26934957504272	6.36733198165894	6.47615671157837	6.24103212356567	6.41692733764648	7.25311994552612	6.87453413009644	7.74988317489624	7.30676794052124	6.36094617843628			5	5	5	26	26	26	43.97	0	65.166	1922300000	34	1.89394	0.102578	-0.504748	-2.64853	Q08ET2;O15389
7.47556972503662	7.47146797180176	7.37646722793579	7.16488790512085	7.3090763092041	7.23253870010376	7.50750494003296	7.22289848327637	7.44040536880493	7.25638103485107	7.59793663024902	7.27705860137939	7.26656103134155	7.51066541671753	7.51869821548462	7.4175877571106	7.00479412078857	7.30339050292969	7.63234615325928	7.24590730667114	6.8924617767334	7.61561346054077	7.46193361282349	7.16355419158936	7.22783517837524	7.2543306350708	7.40594387054443	7.43309736251831	7.27547264099121	7.55404090881348	7.40127992630005	7.22044801712036			3	3	3	29.1	29.1	29.1	16.32	0	14.007	2653600000	61	0.982338	0.342811	-0.106514	-1.6759	O15511;B1ALC0
6.7520637512207	5.78333377838135	6.29019689559937	6.61800098419189	6.04263925552368	7.07136631011963	6.1152458190918	6.1211724281311	6.29992866516113	6.67219972610474	7.17551183700562	6.72598505020142	6.75606536865234	6.76787519454956	5.69723796844482	6.72759008407593	6.66469860076904	6.48553705215454	6.79081964492798	6.27081108093262	6.60938692092896	6.02917528152466	6.75950908660889	6.06468725204468	6.67143058776855	6.23422861099243	6.18525123596191	6.78524446487427	6.60066795349121	6.84317064285278	5.99329471588135	6.75498247146606	+	IPF_Ktr	6	6	6	13.5	13.5	13.5	56.65	0	11.623	484670000	20	3.91797	0.00496815	-0.493134	-4.41492	O43175;Q5SZU1
6.09617757797241	7.12904500961304	7.32422065734863	7.19097566604614	7.37088298797607	7.46398258209229	7.10274219512939	6.94230079650879	7.17073106765747	7.27445793151855	7.48112726211548	6.71581840515137	7.4579119682312	7.84058904647827	6.04710531234741	6.46584272384644	6.40774393081665	7.35602569580078	7.6353931427002	6.72062635421753	6.10281848907471	7.59669589996338	7.28354978561401	6.29114818572998	7.40791749954224	6.2596001625061	6.8930344581604	7.26033401489258	7.83648872375488	8.05057334899902	7.55816841125488	7.11567687988281	+	IPF_Ktr	6	6	6	21	21	21	30.17	0	11.809	2189200000	26	2.53061	0.0384041	-0.589764	-3.23653	O43240;M0R132
6.17168521881104	6.22354030609131	6.65821981430054	6.34704494476318	6.90568780899048	7.52241802215576	6.58657598495483	5.86530542373657	5.72275924682617	6.58797550201416	7.2763466835022	6.02098608016968	7.28737640380859	7.19961786270142	6.84820747375488	6.20249938964844	6.67159175872803	6.8664231300354	7.27053928375244	6.54763793945313	6.28534317016602	6.64535331726074	7.20262432098389	6.35006237030029	6.26126050949097	5.44045257568359	6.11279535293579	6.53607845306396	6.56803703308105	7.09247493743896	6.36636590957642	6.94018745422363	+	IPF_Ktr	7	7	7	18.2	18.2	18.2	60.977	0	14.261	652150000	16	5.94966	0.000395062	-0.783527	-6.07751	O43242
6.26802349090576	6.30682134628296	5.93303728103638	6.2506160736084	6.73598194122314	7.52032613754272	6.54260349273682	5.91172313690186	6.56999826431274	6.15932130813599	7.38315105438232	6.43482446670532	6.96985816955566	6.86788558959961	6.55570936203003	6.32649850845337	6.64830160140991	6.6998462677002	6.97392654418945	6.14762878417969	6.11408805847168	5.83422231674194	6.68694877624512	5.71273517608643	6.19499254226685	6.5011944770813	5.95977687835693	6.83765172958374	6.44491529464722	6.93992853164673	6.55998706817627	6.95331525802612	+	IPF_Ktr	6	6	6	15.2	15.2	15.2	70.832	0	12.106	493440000	20	6.58036	0.000235294	-0.70542	-6.60182	O43252;O95340
7.78900909423828	7.97782421112061	7.98499488830566	8.08707141876221	8.12739658355713	7.93044996261597	7.62784719467163	7.94955110549927	8.28891944885254	7.71870946884155	7.78285932540894	8.05088233947754	7.30429649353027	8.2141284942627	8.11421012878418	7.51291131973267	8.12355804443359	8.28128337860107	7.9527440071106	8.00599479675293	8.16634082794189	7.7457070350647	7.83626079559326	7.61404275894165	7.88895416259766	8.05713367462158	8.04906272888184	7.96235513687134	8.1347188949585	8.05396175384521	8.04528427124023	8.14264011383057			17	17	17	33.8	33.8	33.8	58.397	0	154.1	10052000000	265	0.0463585	0.954932	0.0111804	0.128316	O43278;H3BVD9;H3BR01;H3BTQ8;H3BMB6;H3BNW5;H3BSM2
7.2145791053772	7.12791442871094	7.01510810852051	6.98893260955811	7.09422636032104	7.62802076339722	7.27058553695679	6.43072938919067	6.79066705703735	6.2077751159668	7.49756526947021	6.58933258056641	7.45853185653687	7.51284456253052	6.95898866653442	6.99687480926514	6.14528322219849	7.28746557235718	7.48101234436035	7.02234601974487	6.71793651580811	6.89729690551758	7.41309833526611	5.98798418045044	7.02378749847412	7.00860023498535	6.71766233444214	7.30000829696655	7.44180488586426	7.39033460617065	7.06807470321655	7.29883146286011	+	IPF_Ktr	6	6	6	34.6	34.6	34.6	32.251	0	13.83	1568100000	42	4.3043	0.00298039	-0.576022	-4.73187	O43396;K7ER96;K7EML9;K7EKG2;K7EPB7
7.05971479415894	7.81523895263672	8.02444458007813	7.60108184814453	7.43822574615479	7.72865390777588	6.60833358764648	6.74819564819336	7.36430692672729	7.51873779296875	8.4199390411377	7.1238842010498	8.45496654510498	8.74786949157715	7.17559862136841	7.69696760177612	7.4940013885498	8.04983806610107	8.28815937042236	6.87565135955811	6.54262638092041	8.57744598388672	7.73143577575684	6.97531223297119	6.17527961730957	6.44120788574219	7.26839065551758	7.7585711479187	8.50514984130859	8.35229873657227	8.0070219039917	7.54509687423706	+	IPF_Ktr	24	24	24	37.1	37.1	37.1	97.201	0	323.31	13435000000	221	2.93756	0.0211639	-0.787828	-3.59234	O43490;H0Y9D4;H0Y9Q5;D6RIF3
7.44462251663208	7.39003372192383	6.78560018539429	6.22103786468506	6.91378211975098	7.65504217147827	7.33953094482422	6.38459253311157	6.06910037994385	6.06872797012329	7.77948093414307	5.38217973709106	8.12765502929688	8.01761722564697	6.31043148040771	6.42458343505859	7.22940015792847	7.92372035980225	7.90474271774292	7.0077052116394	6.46684169769287	6.37800884246826	7.72999858856201	6.38788318634033	7.10534000396729	6.36548376083374	7.24863529205322	7.58051443099976	7.5575795173645	7.60506772994995	6.94773244857788	7.63067197799683	+	IPF_Ktr	8	8	8	64.4	64.4	64.4	19.108	0	79.127	2907600000	34	5.82921	0.000551724	-1.09414	-5.97823	O43598;H0Y8X4
8.77768039703369	8.76534080505371	8.52751350402832	8.53629302978516	8.76236343383789	8.8128662109375	8.76732635498047	8.24239253997803	8.5256929397583	8.5603494644165	8.769362449646	8.78814697265625	8.69228267669678	8.84551334381104	8.77711486816406	8.96208953857422	8.55691719055176	8.63994407653809	8.82918834686279	8.58323287963867	8.31896018981934	8.90949153900146	8.83302593231201	8.08557605743408	8.18241500854492	8.56932735443115	8.58736324310303	8.65047264099121	8.68760967254639	8.8309154510498	8.81976795196533	8.6512975692749			55	55	34	73.8	73.8	52.7	104.85	0	323.31	61108000000	972	1.25032	0.241662	-0.151261	-1.98638	O43707;F5GXS2;H7C144;K7EJH8;Q08043;A0A087WSZ2;F6THM6;K7EP19;M0QZQ3;C9JY79;Q9H254
6.13415908813477	6.26999044418335	6.42960214614868	6.31853914260864	6.18084621429443	6.75171756744385	6.13248300552368	6.04908180236816	6.65079832077026	6.19132423400879	6.96073246002197	6.31212329864502	6.72208261489868	7.01940727233887	6.43781852722168	6.70105600357056	6.4084038734436	6.26045083999634	6.66204929351807	5.7144775390625	6.3741192817688	6.61045122146606	7.02755355834961	6.61005926132202	6.28523969650269	6.3396143913269	6.24620723724365	6.1640419960022	6.82724666595459	6.8356146812439	6.14210224151611	6.72242832183838	+	IPF_Ktr	6	6	6	10.3	10.3	10.3	91.35	0	5.4733	367220000	9	3.13733	0.0156718	-0.377801	-3.76315	O43747;H3BS13;H3BV30;H3BRM7;H3BN71;B4DGE1;H3BR36;H3BUN9;H3BNR4;B3KNW1;H3BN75
7.16473960876465	7.12224864959717	6.88010454177856	7.07335186004639	7.20860242843628	7.72148895263672	7.26389646530151	6.14628076553345	7.00182008743286	6.61940908432007	7.91911458969116	7.10095596313477	7.73888349533081	7.75060844421387	7.08432579040527	7.05576038360596	6.99113750457764	7.28947734832764	7.82108736038208	6.92310428619385	6.74546527862549	6.93603086471558	7.56242370605469	6.96650695800781	6.70807218551636	7.06774044036865	7.03814315795898	7.60868644714355	7.11417722702026	7.62126970291138	7.0077052116394	7.44961738586426	+	IPF_Ktr	13	13	13	30.5	30.5	30.5	62.942	0	45.549	2212400000	59	8.14292	0	-0.683739	-7.94663	O43776;K7EQ35;K7EJ19;K7EIU7;K7EPK2;K7EMQ6
6.96659708023071	6.87386083602905	6.33586406707764	6.12546443939209	6.99304342269897	7.20322322845459	6.98697328567505	6.34112548828125	6.07213020324707	5.92293500900269	7.36923456192017	6.05648899078369	7.2510781288147	6.98746538162231	5.85216283798218	5.93877458572388	7.09127998352051	7.06781435012817	6.97893810272217	5.98826217651367	6.51071500778198	6.40053272247314	6.87537956237793	6.11568403244019	6.25207138061523	6.03492116928101	6.50221920013428	7.2131986618042	6.85998439788818	7.02501916885376	6.35005712509155	7.19005155563354	+	IPF_Ktr	7	7	7	22.6	22.6	22.6	45.283	0	10.585	849800000	18	5.22884	0.00102857	-0.726543	-5.48618	O43813;E9PHS0;F8WDS9;H7C2E3
6.94047164916992	6.46851587295532	6.78543567657471	6.27951192855835	6.90089654922485	7.10994958877563	6.9802942276001	6.38048839569092	6.28491020202637	5.99117422103882	7.11250448226929	6.30145883560181	6.82649612426758	7.04481410980225	6.93972396850586	6.73363208770752	6.35378789901733	6.13786888122559	7.16562986373901	5.89729833602905	6.77138185501099	6.35172319412231	6.97070455551147	6.61747264862061	6.27654647827148	6.47480249404907	6.58288431167603	6.96886587142944	7.10788822174072	6.93891477584839	6.92587900161743	6.96694374084473			7	7	2	15.8	15.8	4.9	58.951	0	10.567	508050000	14	2.21608	0.0628411	-0.363079	-2.95194	O43865
8.3833122253418	6.77715110778809	7.71681261062622	7.76764535903931	7.98040771484375	6.30084133148193	8.51777648925781	8.1981897354126	7.21229410171509	8.15539646148682	7.52120351791382	7.38288116455078	7.52442216873169	6.37739038467407	7.34551095962524	7.51612520217896	7.91419506072998	6.58023691177368	7.17744970321655	7.8116888999939	8.28305244445801	7.68325424194336	6.46977806091309	8.14742851257324	6.93024063110352	7.25246477127075	8.19703197479248	7.04399061203003	6.29756736755371	6.68769836425781	7.93412971496582	7.03638935089111	+	IPF_Ktr	15	15	15	56.2	56.2	56.2	38.087	0	263.25	9660300000	164	3.50422	0.00954737	0.828267	4.07201	O43866
7.34024572372437	7.27318668365479	6.3079948425293	7.14129304885864	7.23190259933472	7.23512411117554	7.26498317718506	7.1501727104187	7.3990330696106	6.12441158294678	7.28479146957397	7.12775230407715	7.18152904510498	7.2208137512207	7.10188436508179	5.86679172515869	7.1590256690979	7.28751039505005	7.4182186126709	7.17880439758301	5.78732824325562	7.41846704483032	7.31916856765747	6.62348318099976	7.14584875106812	6.35748147964478	7.2219877243042	7.2928318977356	7.35955095291138	7.38921928405762	7.15140056610107	6.22002220153809			6	6	4	57.7	57.7	32.4	16.801	0	56.8	1460900000	38	0.735051	0.454375	-0.242512	-1.35971	O60234;M0QYJ8;M0QYG8;M0R1D2;M0R0C1;M0QX47;M0QXC2;M0QXZ6;M0R2P2
5.90658712387085	6.33943557739258	5.87627458572388	6.0389289855957	6.82712364196777	6.81824588775635	6.73467969894409	6.46427202224731	5.94324207305908	6.61488819122314	6.778968334198	6.06935787200928	6.80626821517944	6.09173631668091	6.20207595825195	6.5633749961853	6.11870145797729	6.38135671615601	7.03925561904907	6.54521894454956	6.39507532119751	6.16391944885254	6.19248867034912	6.50600671768188	6.56039333343506	6.44943571090698	6.37245416641235	6.78048276901245	6.8269944190979	6.72576475143433	6.60507774353027	6.20980167388916			4	4	3	27.8	27.8	22.2	18.762	0	7.0172	292400000	10	1.12208	0.284293	-0.213186	-1.84123	O60493
6.90680885314941	6.70310211181641	6.2267279624939	6.66129970550537	6.50883388519287	7.11852931976318	7.03446817398071	6.22951889038086	6.31517696380615	6.80399608612061	6.97878742218018	6.76615238189697	7.10092163085938	6.84981870651245	6.39516258239746	6.99173974990845	6.8159031867981	6.77564668655396	6.89510726928711	6.5391640663147	6.51549243927002	6.71471548080444	6.29951429367065	6.57436656951904	6.52418327331543	6.02748346328735	6.64170217514038	6.70548725128174	6.67566823959351	6.71235513687134	6.64610958099365	6.73337364196777			4	4	4	7.9	7.9	7.9	69.602	0	19.158	594140000	20	1.52845	0.169194	-0.216146	-2.28403	O60506;B7Z645;F6UXX1
6.99060964584351	6.85008525848389	6.32936811447144	5.86602878570557	6.95574045181274	7.26764106750488	6.91616439819336	5.99775457382202	5.82155418395996	6.5234375	7.69943857192993	6.89461946487427	7.30176782608032	7.28098773956299	6.9246563911438	6.26370048522949	6.86282300949097	7.08037376403809	7.42458772659302	6.1664400100708	6.18084812164307	6.25165176391602	7.21724700927734	6.57851552963257	6.30212831497192	5.95761013031006	6.4100022315979	7.30922555923462	7.53487586975098	6.90342092514038	6.91172218322754	6.98418045043945	+	IPF_Ktr	8	8	8	28.5	28.5	28.5	41.949	0	37.403	1004100000	17	4.37263	0.00262903	-0.724599	-4.78773	O60547
7.7214150428772	7.93811941146851	8.22587776184082	7.58138084411621	7.50283670425415	8.05346298217773	7.63251781463623	7.5281834602356	7.84348821640015	6.1754903793335	8.81904315948486	7.53832244873047	8.53238487243652	8.59874629974365	7.81231164932251	8.02378749847412	7.71439695358276	8.26547813415527	8.41883182525635	7.92385530471802	7.50839519500732	8.36310386657715	7.40361785888672	6.55854940414429	7.38446092605591	7.59221029281616	8.16666698455811	8.11096000671387	8.28300666809082	8.20712280273438	8.19821739196777	7.92183208465576			2	2	2	7.5	7.5	7.5	26.301	0	31.66	18116000000	23	2.18223	0.0662786	-0.541485	-2.92069	O60635
7.42409706115723	7.20169734954834	7.06829738616943	7.11015176773071	7.4913477897644	7.83590602874756	7.53501558303833	6.47672510147095	7.18032646179199	7.17692995071411	7.90561771392822	7.15733575820923	7.74741172790527	7.61181879043579	7.46460866928101	7.20161581039429	7.15642786026001	7.58059406280518	7.62020874023438	6.94031715393066	7.11813259124756	7.02448558807373	7.27332544326782	6.97360324859619	7.59375095367432	7.22857999801636	7.48324489593506	7.5693154335022	7.71518421173096	7.46211338043213	7.22031736373901	7.39816570281982	+	IPF_Ktr	13	13	13	41	41	41	47.074	0	64.086	3035600000	77	3.37432	0.0112451	-0.375803	-3.96328	O60664;K7ERZ3;K7EL96;K7ER39
7.92461538314819	7.17559862136841	6.61801671981812	6.63869905471802	7.65402221679688	8.27717399597168	8.03690814971924	6.88488006591797	6.21015787124634	6.41813564300537	8.54294967651367	6.81266593933105	8.16497707366943	8.44452857971191	6.67088556289673	6.94626045227051	7.34842157363892	8.01565265655518	8.2934513092041	7.0114860534668	6.56890535354614	6.8952956199646	7.5160059928894	6.83876085281372	7.14761447906494	6.31483602523804	7.14223289489746	7.48364448547363	8.35158348083496	8.15463733673096	6.43426561355591	7.88775777816772	+	IPF_Ktr	23	23	23	57.3	57.3	57.3	55.023	0	153.01	6178700000	149	5.22286	0.00104965	-1.07607	-5.4813	O60701;E7ER83;E7ETF4;E7EV97;E7ER95;D6RHF4;E9PBD2
6.8646240234375	6.32677745819092	6.66357851028442	6.07931566238403	5.96202087402344	7.2534351348877	6.99477910995483	6.6243257522583	6.91311931610107	6.31425380706787	7.09485530853271	6.28198766708374	7.18884420394897	7.42823219299316	6.92818069458008	5.86455917358398	6.89529275894165	6.98782253265381	7.5757532119751	6.89621734619141	5.90436553955078	6.20570802688599	6.62901163101196	6.8691782951355	6.53641223907471	6.43001508712769	6.17379713058472	6.97313690185547	7.17467021942139	7.08888006210327	6.90938472747803	6.93466997146606	+	IPF_Ktr	10	10	9	24.1	24.1	22	58.47	0	36.24	892350000	14	3.60691	0.00794536	-0.578529	-4.15756	O60749;D6RC15
6.09995317459106	5.95567750930786	6.51437473297119	6.30526065826416	6.72301340103149	7.13706922531128	5.75842761993408	6.23341464996338	6.02812433242798	6.29339647293091	6.88802194595337	6.2414436340332	5.9354681968689	6.85966634750366	6.41723251342773	6.1226921081543	6.36596155166626	6.44779348373413	6.69951677322388	6.39978694915771	6.10484266281128	6.33219146728516	6.47580194473267	6.61219358444214	6.23802852630615	6.21644067764282	6.75666236877441	6.64113664627075	7.08371734619141	6.67404317855835	6.34930896759033	6.02278852462769			6	6	6	7.9	7.9	7.9	107.89	0	19.015	218270000	11	1.33911	0.21573	-0.253033	-2.08373	O60763
8.06785202026367	7.77221918106079	8.21391582489014	8.12152671813965	7.86664772033691	8.09405136108398	8.03225612640381	7.56364727020264	7.93207263946533	8.38626670837402	7.85975646972656	8.50379085540771	8.63515186309814	7.85939645767212	7.84956073760986	8.92393779754639	7.50302743911743	7.57956647872925	7.65213012695313	7.91963243484497	7.51668071746826	9.02571582794189	8.75611114501953	7.94823694229126	7.56992387771606	7.67918252944946	7.87582492828369	7.66939115524292	7.69377946853638	7.97863674163818	7.86708450317383	7.35753488540649			6	6	6	31.3	31.3	31.3	18.804	0	39.03	27914000000	143	0.115057	0.896764	0.0482265	0.298657	U3KQK0;Q99880;Q99879;Q99877;Q93079;Q5QNW6;P62807;P58876;P57053;O60814;Q16778;P33778;P23527;P06899;Q8N257;Q96A08
7.10765075683594	7.11028671264648	7.15256357192993	6.46838855743408	7.14946556091309	7.84104013442993	7.2518572807312	6.71103048324585	5.83964920043945	6.45250129699707	7.17577266693115	7.22323608398438	7.61153221130371	7.74347066879272	6.84551954269409	6.74175834655762	7.08289289474487	7.57346343994141	7.66146230697632	6.74975967407227	6.87826919555664	7.24753141403198	7.09071636199951	6.02197504043579	6.23659753799438	6.24476146697998	6.24530649185181	7.4320707321167	7.17289447784424	7.59245443344116	6.98566436767578	7.37270975112915	+	IPF_Ktr	3	3	3	33.5	33.5	33.5	19.116	0	24.239	1676900000	39	4.65642	0.00176526	-0.740398	-5.01934	O60888;C9IZG4;C9IZQ5
8.15636730194092	8.32145309448242	7.97318315505981	8.27032947540283	8.45551490783691	8.56393146514893	8.23774433135986	7.98219442367554	8.21309280395508	8.06933498382568	8.52618408203125	8.017409324646	8.53123569488525	8.59133148193359	8.23979949951172	7.99214267730713	8.28956699371338	8.33613967895508	8.61203098297119	7.92818069458008	7.91068315505981	8.22146606445313	8.4614839553833	7.7828950881958	8.10009479522705	8.14257717132568	8.11981678009033	8.45198631286621	8.68960189819336	8.46236801147461	8.24303817749023	8.39171123504639	+	IPF_Ktr	30	30	30	73.3	73.3	73.3	66.193	0	294.37	22933000000	354	4.80302	0.00157949	-0.340273	-5.13886	O75083;D6RD66
6.89688968658447	7.08827781677246	7.06385850906372	6.19400453567505	6.47501659393311	7.50836801528931	7.16539287567139	5.9874062538147	6.11224842071533	6.03073263168335	7.26953649520874	7.3335280418396	7.58287000656128	7.70147323608398	5.94537687301636	6.26805686950684	6.92376708984375	7.20758056640625	7.55247354507446	7.12700223922729	5.90080451965332	7.30745315551758	7.50734281539917	6.4695520401001	6.21014404296875	6.38853979110718	6.29763221740723	6.5551609992981	7.72504568099976	7.3379979133606	7.1010594367981	6.85997247695923	+	IPF_Ktr	11	11	10	25.3	25.3	25.3	60.13	0	28.263	1370900000	37	2.89043	0.0224701	-0.671378	-3.55171	O75131;A0A087WYQ3;A0A087WXR6;E5RHZ0;A0A087WUS8;H0YB26;E5RFT7;E7ENV7;Q96FN4;Q96A23;O95741;Q86YQ8;Q9HCH3;Q9UBL6
7.3290114402771	6.26685333251953	6.21469402313232	6.40573072433472	7.43721151351929	7.35316562652588	7.20606994628906	6.10462808609009	7.08888006210327	7.22580003738403	7.5909309387207	6.51251935958862	7.27959871292114	7.51686573028564	7.0218505859375	6.64211511611938	6.05875587463379	7.41343402862549	7.45594072341919	6.93710136413574	7.22047424316406	6.24046564102173	7.37613868713379	6.25304508209229	6.53061532974243	6.83112716674805	7.08972835540771	7.30369281768799	8.06126403808594	7.35964584350586	6.08034610748291	7.13691091537476	+	IPF_Ktr	11	11	11	72.3	72.3	72.3	21.007	0	35.327	1835800000	14	2.87287	0.023127	-0.616892	-3.53653	O75223;B8ZZK2;M0QZK8;H7BZK5;A0A0B4J1Y4
7.25034666061401	7.15112447738647	6.21283435821533	6.46098899841309	7.05446004867554	7.19237232208252	7.33719968795776	7.10476016998291	6.39568471908569	5.94660806655884	7.06404590606689	6.93505382537842	7.02954626083374	7.24853706359863	7.38738965988159	6.99624013900757	6.18520641326904	7.21669340133667	7.25193023681641	5.82036590576172	5.87435483932495	7.11747026443481	6.14490032196045	6.51171064376831	6.07069635391235	6.96188116073608	7.18155765533447	7.05797004699707	6.60844039916992	7.09767389297485	7.09850549697876	7.18935012817383			5	5	5	40.8	40.8	40.8	21.868	0	20.938	1219700000	27	1.16948	0.268248	-0.337353	-1.89556	O75340;A0A024QZ42;A0A087WZ38;D6RA21;Q86W51;E7EPW6;H0Y9X3
6.92423295974731	6.99745178222656	7.03873920440674	7.01644849777222	7.05215501785278	7.33879518508911	6.92259073257446	6.2682933807373	6.77698421478271	6.98316144943237	7.5487699508667	6.30359125137329	7.36791467666626	7.05342435836792	7.14069652557373	7.12021207809448	6.54109954833984	7.1314902305603	7.19448661804199	7.03072118759155	7.03734683990479	7.05667638778687	7.62898111343384	6.37315988540649	5.9756383895874	7.08314418792725	7.08539772033691	7.27898216247559	6.72544622421265	7.05323219299316	6.93107128143311	7.08131122589111	+	IPF_Ktr	5	5	4	16	16	13.3	49.301	0	20.414	1523100000	28	3.19092	0.0145604	-0.432091	-3.80862	O75351;K7EL71;K7EKZ3;Q6PIW4
6.74777698516846	5.8962140083313	5.99080228805542	6.2314977645874	6.44913482666016	6.84217214584351	6.79696941375732	5.89894247055054	6.83311462402344	6.35522747039795	7.06643772125244	6.0733323097229	6.71806955337524	6.78092908859253	5.92756414413452	6.35893249511719	6.27833700180054	6.79718446731567	6.70611143112183	5.93012237548828	6.66980600357056	6.53243684768677	6.31626749038696	6.27065801620483	6.24327611923218	6.42433929443359	6.08376693725586	6.77578496932983	7.17058420181274	6.73764562606812	6.30013942718506	6.7547459602356	+	IPF_Ktr	6	6	6	13.4	13.4	13.4	61.708	0	29.172	248800000	13	2.85777	0.0234854	-0.410309	-3.52348	O75363;H0Y542;G3XAF7;H7C1E7
7.69033765792847	7.73658752441406	7.49501657485962	7.57779026031494	8.05338573455811	8.29495048522949	7.67751550674438	7.49528074264526	7.76126623153687	7.67961883544922	7.94871139526367	7.5989875793457	8.08593273162842	7.9790563583374	7.6540322303772	7.77992105484009	7.62271118164063	7.9948844909668	8.15463733673096	7.46401214599609	7.43565320968628	7.80674266815186	7.91873788833618	7.29201221466064	7.56795501708984	7.72371816635132	7.69501733779907	7.9537353515625	8.01961517333984	8.33969020843506	7.65104532241821	7.87788343429565	+	IPF_Ktr	8	8	8	79.8	79.8	79.8	12.774	0	90.807	7407100000	167	5.97733	0.000410256	-0.396721	-6.10035	O75368
7.63377141952515	7.22086620330811	6.06978893280029	7.25061511993408	7.4158411026001	7.93967914581299	7.58107328414917	6.00149393081665	7.17257356643677	6.34865379333496	7.35328149795532	7.30792379379272	7.12443923950195	8.11501121520996	7.28205537796021	6.78463172912598	7.31067228317261	7.61184024810791	7.426917552948	7.13235569000244	7.41562414169312	7.20076847076416	7.08990526199341	6.26452493667603	6.27128791809082	5.96773386001587	7.0776948928833	7.37272787094116	7.80507946014404	7.73565483093262	7.14628314971924	7.58218860626221			35	30	28	16.6	15.6	14.6	278.16	0	51.043	2899100000	47	2.10912	0.0739279	-0.550559	-2.85272	O75369;E7EN95;A0A0C4DGA1;A0A0A0MT44;H7C5L4
6.76388454437256	6.81582355499268	6.43202447891235	6.41592311859131	6.93890476226807	7.09380674362183	6.88076210021973	5.87527942657471	6.33605337142944	6.67466831207275	6.79656028747559	5.8922438621521	7.01224660873413	6.950758934021	5.85094308853149	6.48189830780029	6.12567615509033	6.44827365875244	6.8269944190979	6.09179782867432	6.32433366775513	6.3922872543335	7.01468849182129	6.4534797668457	6.644615650177	6.65912675857544	6.26175403594971	7.02172660827637	6.85596132278442	6.81702947616577	6.7768030166626	6.76601839065552	+	IPF_Ktr	5	5	4	18.3	18.3	16.2	38.169	0	7.0101	626090000	13	3.07086	0.0172043	-0.422799	-3.70655	O75436;S4R3Q6
6.18854761123657	6.99315404891968	6.63905811309814	6.86071634292603	6.77726745605469	6.75892686843872	6.32968282699585	5.80263757705688	6.50847673416138	6.15968561172485	6.56684970855713	7.05766630172729	6.66338062286377	6.87817716598511	6.48458862304688	6.67914581298828	6.12038660049438	6.7961368560791	6.61556100845337	6.39855623245239	6.84073305130005	6.80906105041504	6.55990648269653	6.43724775314331	6.69230031967163	6.11796951293945	6.29750156402588	6.70716953277588	6.93799924850464	6.54046201705933	5.98701858520508	6.71064186096191			4	4	4	10.3	10.3	10.3	62.411	0	11.113	681100000	12	0.859421	0.393917	-0.174294	-1.52303	O75487
7.18318462371826	6.97447490692139	7.31065082550049	7.20704174041748	7.3218469619751	7.66565608978271	7.2162184715271	6.96722507476807	6.99859476089478	7.30507183074951	7.4543571472168	6.94271230697632	7.97976207733154	7.76018857955933	6.79548358917236	7.54733180999756	7.20806503295898	7.56534004211426	7.67694044113159	6.81442737579346	7.00186347961426	6.90931510925293	7.22518014907837	7.04704093933105	6.18369340896606	6.12414789199829	6.94034194946289	7.69920444488525	7.3491415977478	7.67162656784058	6.8799729347229	7.00492286682129	+	IPF_Ktr	7	7	7	73	73	73	10.058	0	39.083	3283700000	41	4.08108	0.00421993	-0.559961	-4.54902	O75531
7.16154766082764	7.82594537734985	8.20186138153076	7.19725275039673	7.61888456344604	6.49663829803467	6.19362211227417	6.20517587661743	6.09747076034546	7.66280508041382	8.11384296417236	7.77080774307251	7.53235960006714	7.84678220748901	7.49187994003296	8.17603302001953	6.86258554458618	7.42296695709229	7.33615922927856	6.27262210845947	6.34611940383911	8.41702270507813	6.21755695343018	6.34891414642334	6.94106912612915	6.18804740905762	7.54290008544922	7.33889436721802	7.4353346824646	7.7998161315918	7.15390634536743	6.33689212799072			5	5	5	49	49	49	21.731	0	80.331	7753300000	63	0.148661	0.875337	-0.102745	-0.375228	O75594
6.92611074447632	6.91030406951904	5.87590026855469	7.13097667694092	6.58610343933105	7.62403440475464	6.86639356613159	6.26031875610352	6.02294445037842	6.3256778717041	7.27884483337402	6.3791069984436	7.32524871826172	7.46920347213745	6.41095018386841	6.76702642440796	6.87031030654907	6.87773418426514	6.88300228118896	6.15685176849365	6.05270099639893	6.76328039169312	6.25532102584839	6.90110683441162	6.35803413391113	6.55852794647217	6.49071931838989	6.90526151657104	7.04778099060059	6.60082054138184	6.10002660751343	6.96570014953613	+	IPF_Ktr	9	9	9	24.8	24.8	24.8	55.476	0	31.271	853690000	28	2.6285	0.0332236	-0.483919	-3.32324	O75602;A0A0A0MRT8;A0A0A0MT17;A0A0A0MSY0
7.77926445007324	8.10673427581787	7.51798725128174	8.31489944458008	7.69844007492065	7.07092380523682	8.18249988555908	7.94194364547729	7.29358339309692	7.56330299377441	7.20741891860962	7.5391263961792	7.40337800979614	7.07776737213135	8.03414726257324	7.6230525970459	7.30500745773315	6.65607881546021	6.90629196166992	7.94322729110718	8.07062911987305	7.67641925811768	7.67878246307373	8.12126445770264	8.02164363861084	7.82021474838257	8.17125797271729	7.44694089889526	6.80652570724487	7.17612028121948	7.65873622894287	7.57182502746582	+	IPF_Ktr	8	8	8	34.8	34.8	34.8	32.903	0	44.365	7968400000	148	3.71628	0.00675504	0.561807	4.24833	O75636
6.61737632751465	6.71311235427856	6.23822641372681	6.73327922821045	6.67991828918457	6.68076133728027	6.51872444152832	5.92584800720215	6.2095308303833	6.38334226608276	6.60571432113647	6.69015169143677	6.35402727127075	7.15478897094727	6.93283891677856	6.67879152297974	6.60275411605835	6.6236834526062	6.14769887924194	6.52555847167969	6.6388087272644	6.72763872146606	6.15472269058228	6.30644226074219	6.14646339416504	5.80783462524414	6.71373414993286	6.48607587814331	6.71476554870605	6.6890869140625	6.64489126205444	5.71384048461914			2	2	2	5.1	5.1	5.1	39.641	0.0026178	3.3082	408660000	10	0.147174	0.875676	0.0457796	0.371919	O75695
8.16970348358154	7.97620296478271	7.93941450119019	8.01372146606445	8.27749443054199	8.31632709503174	8.26031017303467	7.86354875564575	8.16577816009521	8.03786468505859	8.41165351867676	7.83307075500488	8.46563529968262	8.24067401885986	8.14965057373047	7.95916080474854	8.21367740631104	8.23844718933105	8.46151351928711	8.08493328094482	7.85624551773071	8.15688228607178	8.22209167480469	7.29638004302979	8.01245784759521	8.18794345855713	8.0883846282959	8.18024063110352	8.00612354278564	8.23032093048096	8.0351095199585	8.3315486907959	+	IPF_Ktr	18	18	17	50.5	50.5	48.3	46.659	0	139.78	17172000000	326	3.5035	0.00953281	-0.283297	-4.07141	O75874;C9J4N6;C9JJE5;C9JLU6
8.23894882202148	8.43584442138672	8.2265739440918	8.3695125579834	8.34395980834961	7.93099975585938	8.18658924102783	8.34793472290039	8.43316173553467	8.17076015472412	7.98760366439819	8.27160930633545	7.89023637771606	7.97896528244019	8.32382965087891	7.89809417724609	8.20046710968018	8.18361186981201	8.01372146606445	8.3044900894165	8.42636489868164	8.05602741241455	7.93476104736328	8.34900569915771	8.41430473327637	8.26639652252197	8.3688440322876	8.14668560028076	8.0145206451416	8.05701923370361	8.34770107269287	8.13918590545654	+	IPF_Ktr	31	31	31	26	26	26	158.54	0	323.31	18759000000	480	4.55235	0.00195671	0.246218	4.93446	O75882
7.11955261230469	6.6349048614502	6.46844148635864	6.71480512619019	6.79558134078979	7.26677227020264	7.05018615722656	6.1963472366333	6.20383071899414	6.14051914215088	7.40467977523804	6.13333034515381	7.83070421218872	7.3277268409729	6.41103076934814	6.27633619308472	7.26469993591309	7.36873292922974	7.30418872833252	7.09268569946289	7.09551811218262	6.12497901916504	6.23374938964844	6.19799900054932	6.93653392791748	6.32967376708984	6.84397983551025	6.93877458572388	7.42023658752441	7.19368124008179	6.95856380462646	7.11504459381104	+	IPF_Ktr	7	7	7	46.2	46.2	46.2	21	0	20.684	1226300000	25	2.72698	0.0285201	-0.543417	-3.4097	O75884
6.71902465820313	6.22786426544189	6.3865213394165	6.00754594802856	6.7101936340332	6.82473754882813	6.70905780792236	6.47759580612183	6.46991205215454	6.56246089935303	7.07565641403198	6.75472259521484	7.00363302230835	6.75214052200317	6.49213171005249	6.53996753692627	5.94015693664551	6.60617685317993	6.84378719329834	6.66688871383667	6.93141651153564	6.61767625808716	6.81899738311768	6.30257987976074	6.61315441131592	6.2664852142334	6.52483749389648	7.01059675216675	6.55743503570557	6.82395648956299	6.46268224716187	6.81769752502441	+	IPF_Ktr	4	4	4	16.4	16.4	16.4	37.432	0	12.905	499610000	27	3.94321	0.00482581	-0.360451	-4.4357	O76003
7.607262134552	7.43654441833496	7.62019872665405	7.34478521347046	7.7031364440918	6.1789813041687	7.62016725540161	7.73071765899658	6.01092958450317	7.29536914825439	7.57211637496948	5.96908617019653	6.39955711364746	7.44376373291016	6.10658836364746	7.63835954666138	6.115394115448	7.68859767913818	7.48822641372681	5.98768329620361	7.29552316665649	7.64187049865723	6.70043134689331	6.29072523117065	7.29174613952637	6.40283536911011	5.74186515808105	7.36752367019653	6.10846853256226	7.67693138122559	6.45649719238281	6.05792188644409			2	2	2	3.3	3.3	3.3	69.223	0.009611	2.0889	3439600000	26	0.279919	0.761783	-0.174871	-0.643317	O76031;H0YM48
7.97128534317017	7.70782566070557	7.55473136901855	7.36135005950928	7.72279024124146	8.33120441436768	7.89223384857178	7.24174547195435	7.36867713928223	7.08249807357788	8.15179824829102	7.47145318984985	8.79239177703857	8.30813694000244	7.42206430435181	7.35164165496826	7.62574434280396	8.10900497436523	8.15378475189209	7.30341196060181	7.48284482955933	7.12090301513672	7.77467775344849	6.68778085708618	7.32221937179565	7.35707664489746	6.96046113967896	8.11364269256592	8.28974533081055	8.04637813568115	7.21822023391724	8.3062744140625	+	IPF_Ktr	14	14	13	74.7	74.7	71.9	31.121	0	221.61	9383000000	126	6.13829	0.000363636	-0.776152	-6.23349	O94760;B4DYP1
7.93023586273193	7.39047574996948	7.12329626083374	6.37542200088501	7.89049911499023	8.21274662017822	7.90709400177002	7.15842294692993	7.05442142486572	7.41922855377197	8.26696014404297	7.30734634399414	8.56076717376709	8.10961246490479	7.63713932037354	7.61976099014282	7.54290008544922	7.82136917114258	8.20044040679932	7.38633823394775	7.38395881652832	7.58284711837769	7.87879180908203	6.97970294952393	7.32178497314453	7.51748609542847	7.49270439147949	7.69505262374878	7.79653263092041	8.1793794631958	7.24469757080078	7.90621089935303	+	IPF_Ktr	15	15	15	81	81	81	27.547	0	98.083	8353900000	110	5.07975	0.00119255	-0.671211	-5.36449	O95336;M0R261;M0R1L2;M0R0U3
6.22372961044312	5.95721530914307	6.00838708877563	5.85719394683838	6.56523370742798	6.96995162963867	6.04700231552124	6.12886667251587	5.73867464065552	6.41544485092163	6.99910449981689	6.35383892059326	7.04571390151978	6.73730421066284	6.34539318084717	6.727126121521	6.93896579742432	6.38410234451294	6.43227958679199	6.30606555938721	6.20982265472412	5.95738983154297	7.15112447738647	6.31200504302979	5.78349113464355	6.36295366287231	6.4396800994873	6.72415399551392	6.59387063980103	6.47104215621948	6.16830730438232	6.44521474838257	+	IPF_Ktr	4	4	4	6.4	6.4	6.4	119.52	0	18.133	366930000	21	3.73071	0.00669767	-0.488697	-4.26028	O95373;E9PLB2
6.79188013076782	6.66697645187378	6.41991949081421	6.75255537033081	6.86870908737183	7.40294885635376	6.92439317703247	5.6562180519104	6.17761278152466	6.10692977905273	7.63067197799683	6.44473266601563	7.33851623535156	7.41904640197754	6.6919207572937	6.92594623565674	6.83553838729858	6.95818614959717	7.4068808555603	6.48049545288086	6.58653116226196	6.73507976531982	7.31355094909668	6.48123693466187	6.56059980392456	6.85733842849731	6.75067043304443	7.39868640899658	7.33233737945557	7.10856485366821	6.51960468292236	7.32188844680786	+	IPF_Ktr	5	5	5	21	21	21	38.274	0	38.362	1162200000	26	6.06014	0.000338028	-0.713202	-6.16879	O95433;G3V3W9;H0YJG7;G3V438;H0YJ63;H0YJU2
8.40935802459717	8.5269718170166	8.31632709503174	8.5053129196167	8.72290515899658	8.3924503326416	8.54680156707764	8.28634452819824	8.7161283493042	8.80526256561279	8.10683631896973	8.54160404205322	8.12257671356201	8.51114749908447	8.77928638458252	8.35757255554199	8.38489055633545	8.46474266052246	8.36470127105713	8.91369724273682	8.6391077041626	8.42470169067383	8.4934720993042	8.58858585357666	8.48908615112305	8.33947086334229	8.65417671203613	8.31768703460693	8.35591125488281	8.55822849273682	8.42910575866699	8.42868518829346			19	19	19	28.8	28.8	28.8	75.759	0	306.64	36073000000	482	1.67009	0.139432	0.157248	2.42834	O95436;D6RBC0;D6RA94
6.96490526199341	7.59462451934814	7.66164255142212	7.24454927444458	7.42595767974854	7.01309013366699	7.74423027038574	7.36993885040283	7.15760803222656	7.24430179595947	6.40176439285278	7.35920906066895	6.2300066947937	6.60292768478394	7.20314168930054	6.9917573928833	7.24472236633301	6.9221076965332	7.0033745765686	7.56419229507446	7.82557535171509	7.06453275680542	7.02950572967529	7.9014310836792	7.90713167190552	7.76925897598267	7.68825960159302	7.35625553131104	6.74342346191406	6.96987247467041	7.05751419067383	7.4820728302002	+	IPF_Ktr	4	4	4	30.3	30.3	30.3	21.253	0	56.855	2926700000	83	3.04686	0.0179915	0.495625	3.68606	O95445;Q5SRP5
6.63847684860229	6.4857382774353	5.97797250747681	6.29771709442139	6.44068098068237	6.20854091644287	6.82073354721069	6.36828708648682	6.31743192672729	6.04842042922974	6.14659070968628	6.7969765663147	6.59523057937622	6.90452098846436	6.0625319480896	6.13958120346069	6.51446294784546	6.95330047607422	6.66940069198608	5.940589427948	6.15298414230347	6.43335962295532	6.34975671768188	6.6292519569397	6.14003610610962	6.35353803634644	6.04738569259644	6.78101539611816	6.90180158615112	6.83751249313354	6.10441207885742	6.75083208084106			3	3	3	15.5	15.5	15.5	24.267	0.0025304	2.9528	332990000	7	1.74664	0.125973	-0.273653	-2.50465	O95716;S4R3Q3;P20336
6.19649600982666	6.94073534011841	6.04410123825073	6.66236066818237	6.27961826324463	7.02284049987793	6.81964254379272	5.85786151885986	6.16390991210938	6.19513702392578	6.84524059295654	6.14419031143188	6.08371829986572	7.05967712402344	6.25982904434204	6.70263814926147	6.26299047470093	6.26699829101563	7.08923387527466	6.53247404098511	6.46766805648804	6.50710010528564	6.20705366134644	6.47212171554565	6.18071317672729	6.32201623916626	6.72543525695801	6.88794326782227	6.35542297363281	7.0214786529541	5.80445003509521	6.86451721191406			7	7	7	10	10	10	107.54	0	8.7238	527020000	10	2.29041	0.0561661	-0.37592	-3.02011	O95782;A0A0G2JQM1;A0A0G2JS82;O94973
7.11149787902832	7.01359558105469	7.26750040054321	7.23269128799438	7.23964977264404	7.08795881271362	7.03646898269653	6.86663579940796	7.10839605331421	7.1717848777771	6.59759044647217	7.19376420974731	6.95338249206543	7.10298204421997	7.34236335754395	6.87495708465576	7.33869552612305	7.08639526367188	6.651123046875	6.97610664367676	6.75837373733521	6.68993663787842	6.77598905563354	7.11945390701294	6.96278095245361	7.01598787307739	6.99160242080688	7.21719408035278	7.14176321029663	6.87470197677612	7.30879926681519	6.86276912689209			8	8	8	52.1	52.1	52.1	26.648	0	13.56	1385900000	38	1.45899	0.183933	0.159119	2.21161	O95833
7.75449371337891	7.27186489105225	7.4606876373291	7.18805599212646	7.26014280319214	8.14662456512451	7.73864603042603	6.70938110351563	6.0601954460144	7.26719522476196	8.10390663146973	7.44571304321289	8.28611946105957	7.96035194396973	7.05690479278564	7.61774444580078	7.42295074462891	7.92280340194702	7.84383058547974	7.21740484237671	6.86721992492676	7.3417706489563	8.0273494720459	7.07813024520874	6.85704898834229	7.46185874938965	7.18554210662842	8.01199340820313	8.08525466918945	7.87693357467651	7.29754161834717	7.69187688827515	+	IPF_Ktr	19	19	18	38.8	38.8	38.8	70.678	0	68.508	5255900000	103	5.07177	0.00120245	-0.730554	-5.35799	O95834;K7EIK7;A0A0C4DGQ7;C9JRL6;K7EKU5;K7ERY9;K7EKG3;K7EIM1;K7EQR0;K7ERR2;K7EII6;K7ELI8;K7ERR9;G3V500;G3V3N9;F8W717;O00423;K7ELB2
6.918381690979	6.21128225326538	6.65215921401978	6.75808191299438	7.1302695274353	7.48811340332031	6.71664619445801	6.50831651687622	6.46407270431519	6.69785833358765	7.37019824981689	6.22984027862549	7.53734064102173	7.297607421875	6.84466361999512	6.8164005279541	7.05196237564087	6.78493118286133	7.262047290802	6.87473106384277	6.66320085525513	6.48536396026611	7.27584075927734	6.29907655715942	6.77057218551636	6.70677757263184	6.7978835105896	7.13363456726074	7.41413736343384	6.84548234939575	6.69621658325195	7.03670883178711	+	IPF_Ktr	8	8	8	39.6	39.6	39.6	33.392	0	26.171	1225600000	36	4.20484	0.00342222	-0.489195	-4.65047	O95861;A6NF51;F8VVW8;F8W1J0;F8VRY7;F8VZG4
6.68278551101685	6.26936054229736	6.11319160461426	6.27938842773438	6.04728651046753	6.82280874252319	7.01371622085571	5.9479022026062	6.36017513275146	6.57961225509644	6.88188743591309	6.06649923324585	6.80366897583008	6.78878307342529	6.3678092956543	6.53580045700073	6.21655225753784	6.81752586364746	6.73809862136841	6.05369901657104	5.70280838012695	6.16933965682983	6.62171602249146	6.08562278747559	6.39741897583008	6.70277500152588	6.33428812026978	6.91253566741943	6.14864873886108	6.82663822174072	5.71742057800293	6.09972238540649	+	IPF_Ktr	6	5	5	27.7	24.9	24.9	29.644	0	10.827	314620000	16	3.65037	0.00749861	-0.468061	-4.19367	O95865;H0Y7N1;A0A140T971;Q5SSV3;Q5SRR8
8.46499633789063	7.61536073684692	7.10154104232788	7.4036693572998	8.04083919525146	8.38403034210205	8.50699138641357	7.1879997253418	7.33611917495728	7.61127710342407	8.09516906738281	7.63155555725098	8.01552772521973	8.19362545013428	7.81982040405273	7.88902139663696	7.941650390625	8.12182235717773	7.85107469558716	7.48991632461548	7.67556762695313	7.57994365692139	7.88079643249512	6.48716735839844	7.62099981307983	7.53837251663208	7.3413553237915	8.42444038391113	8.02958679199219	8.03670883178711	7.38564205169678	7.97304010391235	+	IPF_Ktr	9	9	8	60	60	53.7	19.979	0	59.946	8648700000	190	2.5389	0.0379107	-0.474924	-3.2439	O95994;B5MC07;C9J3E2;H7C3Z9
9.10287952423096	9.10612297058105	9.25370121002197	9.32894992828369	9.19606590270996	9.06922435760498	8.99220848083496	8.83641242980957	9.07805824279785	9.26387310028076	8.85837459564209	9.15715408325195	8.56069564819336	8.88400173187256	9.15363216400146	8.99317646026611	9.10229682922363	8.9613733291626	8.68784141540527	9.14971160888672	9.2197151184082	8.99237251281738	8.91254043579102	9.38064575195313	9.22595500946045	8.99876499176025	9.06788921356201	9	8.62934875488281	8.83255386352539	9.04469680786133	8.9746265411377	+	IPF_Ktr	12	12	12	36.9	36.9	36.9	45.386	0	307.74	138770000000	486	3.10086	0.0164464	0.229224	3.73213	O96009;M0QXC5;A0A0B4J2A8
7.05640935897827	7.12642383575439	7.06937217712402	6.55503225326538	5.97910118103027	6.85380172729492	6.98350429534912	6.52819108963013	6.52611970901489	6.46011734008789	7.72582197189331	6.23790121078491	6.73331785202026	6.30815362930298	6.33770799636841	6.80058670043945	7.24002456665039	7.0833592414856	7.07485294342041	6.73285865783691	6.11739015579224	6.06848001480103	6.65972137451172	6.23298978805542	6.37101984024048	5.97128486633301	6.1532998085022	6.92761659622192	6.54139423370361	6.07032537460327	6.68248176574707	7.90404987335205			15	8	5	50.7	32.8	25.3	39.854	0	26.877	1327000000	18	1.5781	0.158203	-0.399025	-2.3351	P00325;V9HW50;D6RHZ6;H0Y9N0;D6RIB1;D6R9K8;A0A0D9SFB5;P08319
8.43700504302979	7.56879997253418	7.40183115005493	7.38127756118774	8.45516490936279	8.47527885437012	7.75889682769775	7.20153379440308	8.06449508666992	5.99826574325562	8.66146278381348	7.43621015548706	8.31941795349121	8.59687232971191	7.28112411499023	7.38772773742676	8.3095874786377	8.46298122406006	8.74220657348633	7.6271710395813	7.60973310470581	7.81653308868408	8.37685012817383	8.11427688598633	8.05142307281494	8.09039878845215	7.79089021682739	8.33156871795654	8.3068323135376	8.50528526306152	7.4622483253479	8.58224487304688	+	IPF_Ktr	16	16	7	65.3	65.3	41.6	39.867	0	140.9	16280000000	157	4.06119	0.00429831	-0.798534	-4.53269	P00326;A0A087WU81;A0A087WUC4;D6RH17;Q8IUN7;A0A0A0MS56;P28332
8.45753383636475	8.48611831665039	8.54079246520996	8.40903663635254	8.6203441619873	8.60581111907959	8.32108020782471	8.32590579986572	8.44307518005371	8.66513061523438	8.63754940032959	8.532639503479	8.47129154205322	8.43724346160889	8.70182704925537	8.53542041778564	8.64333438873291	8.4922571182251	8.58277893066406	8.44991016387939	8.27905082702637	8.86337089538574	8.62794971466064	8.29005718231201	8.4182186126709	8.34925842285156	8.67553997039795	8.4259090423584	8.34123706817627	8.44787120819092	8.56050395965576	8.41452217102051			22	22	20	70.5	70.5	66.6	36.688	0	107.58	43310000000	470	0.137632	0.880382	-0.0184372	-0.350521	P00338;F5GYU2;F5GXY2;F5GXH2;F5H5J4;F5H6W8;F5GZQ4;F5H8H6;F5GXC7;F5GWW2;A0A087WUM2;Q6ZMR3;F5GXU1
9.17216491699219	8.973219871521	8.70429611206055	8.68522167205811	9.27889060974121	9.62638187408447	9.11501121520996	8.61616039276123	8.73491954803467	8.58766651153564	9.69923877716064	8.89011383056641	9.45496654510498	9.70249080657959	8.62372493743896	8.73976230621338	9.17280673980713	9.56929206848145	9.64131546020508	8.76516914367676	8.83526515960693	8.89063930511475	9.31808376312256	8.4356050491333	8.89038181304932	9.00842952728271	8.785080909729	9.37403297424316	9.57005214691162	9.5920991897583	8.75283908843994	9.56064796447754	+	IPF_Ktr	35	35	31	79.6	79.6	76	54.861	0	323.31	179910000000	1228	7.85755	0	-0.679881	-7.69507	P00352;Q5SYQ9;Q5SYQ8;Q5SYQ7
6.97183227539063	5.66499662399292	6.14253902435303	6.56811141967773	6.02680063247681	7.00229549407959	6.80639696121216	6.51337671279907	6.57070636749268	6.54552841186523	6.26889228820801	6.1990180015564	6.31025791168213	6.52756547927856	6.35495376586914	6.22390222549438	6.64250421524048	6.71205997467041	6.61275196075439	6.28920698165894	6.35361385345459	6.80722379684448	7.60043907165527	6.48363494873047	6.44642448425293	6.91536808013916	6.32451963424683	6.39969301223755	6.36493110656738	6.64549112319946	6.17353773117065	6.31585788726807			4	4	4	10	10	10	61.397	0	28.622	334800000	9	0.958804	0.353518	-0.212752	-1.64722	P00367;P49448
6.57566595077515	6.14275503158569	6.3527979850769	6.30855464935303	6.20994663238525	6.73423147201538	6.4007043838501	6.42145442962646	6.09122943878174	6.41517543792725	6.62981700897217	6.19764375686646	6.79230070114136	6.71063327789307	6.59390592575073	6.33361577987671	6.49472188949585	6.14252138137817	6.72635221481323	6.19020080566406	6.03909158706665	6.63510179519653	7.28300714492798	6.52676248550415	6.61985397338867	6.14368581771851	5.94493246078491	6.74951982498169	6.60486316680908	6.69970750808716	6.54862260818481	6.19549322128296	+	IPF_Ktr	3	3	3	14.3	14.3	14.3	34.234	0	11.815	355070000	6	2.62064	0.0335986	-0.312209	-3.3163	P00387;B1AHF3
7.38216114044189	7.31689262390137	6.86920213699341	7.0543065071106	7.17213582992554	7.83521461486816	7.37480354309082	5.84635496139526	7.39040517807007	6.90007734298706	7.91462326049805	7.31491994857788	7.60778713226318	7.99803686141968	7.35009288787842	6.992018699646	7.21874570846558	7.31791734695435	8.05701923370361	7.29280948638916	6.22555255889893	7.25355625152588	7.27921056747437	6.45244216918945	7.17131662368774	7.27279281616211	7.0845046043396	7.7701153755188	7.95446443557739	7.88932991027832	7.2774486541748	7.80267810821533	+	IPF_Ktr	11	11	11	29.1	29.1	29.1	56.256	0	44.186	3050600000	54	3.73394	0.00670175	-0.648693	-4.26295	P00390;H0YC68;E5RI06
8.64293956756592	8.38778114318848	8.41787052154541	8.38637447357178	8.58121013641357	8.95287990570068	8.65523433685303	8.15624618530273	8.40532970428467	8.38010311126709	8.83388614654541	8.28232765197754	9.33505630493164	8.89646530151367	8.35462665557861	8.23113822937012	8.54466342926025	8.93683528900146	8.89006328582764	8.35659980773926	8.20284271240234	8.39017486572266	8.72303676605225	7.92670774459839	8.48735046386719	8.09579658508301	7.98099803924561	8.81182289123535	9.23243713378906	8.75807094573975	8.27272319793701	9.06261920928955	+	IPF_Ktr	11	11	11	79.2	79.2	79.2	15.936	0	323.31	62258000000	275	5.57512	0.000736842	-0.539552	-5.76948	P00441;H7BYH4
10.0216026306152	10.1164083480835	10.1747570037842	10.1174039840698	9.84596538543701	9.66342735290527	10.0551490783691	10.1585731506348	10.0865020751953	10.1340818405151	9.68251514434814	10.1525936126709	9.85029125213623	9.70441627502441	10.0297899246216	9.99270343780518	9.93396282196045	9.74237155914307	9.74769115447998	10.1616077423096	10.1170063018799	10.0839681625366	9.93006229400635	10.169792175293	9.9501314163208	10.1305589675903	10.0842905044556	9.95223045349121	9.62435436248779	9.72710990905762	9.88352489471436	9.79856109619141	+	IPF_Ktr	77	77	2	82.5	82.5	3.9	122.2	0	323.31	1171600000000	4181	5.38827	0.000832	0.266711	5.61647	P00450;CON__ENSEMBL:ENSBTAP00000031900
6.98665523529053	6.93352079391479	6.13323497772217	7.39194011688232	6.06246948242188	6.93484163284302	7.46166372299194	7.18184375762939	6.22622680664063	7.25493478775024	5.98963069915771	5.9901909828186	6.43307733535767	6.01398801803589	7.18901300430298	7.98267841339111	6.37210369110107	5.95184087753296	6.12830686569214	5.78949642181396	7.05161571502686	7.47228813171387	6.23269653320313	6.93625736236572	7.00246858596802	7.05732393264771	7.85757970809937	6.14283418655396	6.27964448928833	6.79283952713013	6.84239101409912	6.20443820953369			8	8	8	17.2	17.2	17.2	83.266	0	15.466	1675500000	23	2.17048	0.0672738	0.601893	2.90981	P00488;H0Y4W5;Q9NQP5;H0Y796;A6PVK5
7.32723617553711	7.67418098449707	7.44359159469604	7.0845046043396	7.59750890731812	7.66980934143066	7.48434257507324	7.25100517272949	7.72195911407471	7.35983562469482	7.65651988983154	7.3453540802002	7.74967432022095	7.68124103546143	7.67500782012939	7.40445756912231	7.34656810760498	7.2391242980957	7.89066696166992	7.14348316192627	6.49915313720703	7.44774723052979	7.94119310379028	7.08550453186035	7.11139678955078	7.56195974349976	7.30172443389893	7.65237188339233	7.35612154006958	7.41995573043823	7.10717582702637	7.40879964828491			10	10	10	49.5	49.5	49.5	32.118	0	58.114	3722100000	94	2.33291	0.0525511	-0.297762	-3.05881	P00491;G3V5M2;G3V393;G3V2H3
7.07700443267822	7.03498935699463	6.13735294342041	6.98138809204102	7.10356426239014	7.08849048614502	7.15094041824341	7.0483250617981	7.07162427902222	7.02378749847412	7.19961786270142	7.27847909927368	7.14820146560669	7.30997085571289	7.22847747802734	7.31735277175903	7.16366815567017	7.1800684928894	7.3340311050415	6.92625999450684	6.40279197692871	7.31266403198242	7.31338214874268	7.09384155273438	7.13341093063354	6.83202314376831	6.96061325073242	7.26993322372437	7.17744970321655	7.25425815582275	7.14245223999023	7.29749774932861			6	6	6	43.1	43.1	43.1	24.579	0	20.072	1475000000	27	1.60765	0.151719	-0.212342	-2.36525	P00492
8.89494132995605	8.83259201049805	8.66726589202881	8.66118812561035	9.05667591094971	9.04575347900391	8.7353515625	8.47613620758057	8.84885406494141	8.76588439941406	9.08568286895752	8.77579212188721	9.2067985534668	8.94447803497314	8.85112380981445	8.7667179107666	8.9469575881958	8.95397186279297	9.216139793396	8.6947546005249	8.73486423492432	8.83872985839844	9.06725692749023	8.46833229064941	8.81265926361084	8.84247779846191	8.82513427734375	8.78493118286133	8.98374843597412	9.05480480194092	8.79415321350098	8.78088569641113	+	IPF_Ktr	26	26	26	73.9	73.9	73.9	44.614	0	323.31	93364000000	952	3.65295	0.00747486	-0.228873	-4.19581	P00558;P07205
8.21484375	7.78910827636719	7.90108203887939	7.73067712783813	8.08389663696289	8.58847332000732	8.16512584686279	7.56326723098755	7.72703695297241	8.05800819396973	8.61050033569336	7.58316469192505	8.98416233062744	8.51575469970703	7.83455419540405	7.95392894744873	8.08350276947021	8.31334018707275	8.22554206848145	7.76110792160034	7.84870624542236	7.64997720718384	8.45680618286133	7.06628847122192	8.0364294052124	7.81161499023438	7.67628192901611	8.42265510559082	8.41227531433105	8.27987194061279	7.56701469421387	8.04446125030518	+	IPF_Ktr	13	13	13	68.1	68.1	68.1	23.411	0	171.85	21033000000	305	5.48746	0.000727273	-0.602434	-5.69765	Q5T9B7;P00568;H0Y4J6;H0YID2;Q9Y6K8
9.00500869750977	8.98959255218506	9.05491924285889	9.1830415725708	9.03822231292725	8.57254600524902	9.16040897369385	9.0500316619873	8.72883224487305	9.35518360137939	8.68012714385986	9.28420543670654	8.96267223358154	8.59456920623779	9.21232032775879	9.01279544830322	9.08206653594971	8.39197540283203	8.76662063598633	9.23251342773438	9.17426300048828	8.98486042022705	9.20598888397217	9.02317047119141	8.35399341583252	8.89983654022217	9.23057651519775	8.97517395019531	8.66195487976074	8.71530151367188	9.02205657958984	8.80668830871582			36	36	36	62.4	62.4	62.4	70.036	0	323.31	157050000000	1259	2.35078	0.0510309	0.266463	3.07504	P00734;E9PIT3;C9JV37;CON__P00735
9.89078998565674	10.7149410247803	9.61856079101563	10.3024387359619	9.98391914367676	9.05971527099609	9.74473857879639	9.72766304016113	10.4614086151123	10.1703205108643	9.69502639770508	10.2033319473267	9.68949508666992	9.4251594543457	10.0366287231445	9.59047412872314	9.6143913269043	9.86892604827881	9.48609066009521	10.3440971374512	10.5161781311035	9.56680297851563	9.37256240844727	10.4848690032959	10.3068113327026	10.1714925765991	10.1808710098267	9.85139274597168	9.44040489196777	9.17632293701172	9.80349159240723	9.66003036499023	+	IPF_Ktr	39	39	19	71.7	71.7	47.8	45.205	0	323.31	1387800000000	2528	3.36018	0.0113527	0.511284	3.9514	P00738;J3QR68;H0Y300;A0A0C4DGL8;J3QLC9;A0A087WU08;H3BS21;J3KTC3;J3KRH2;J3QQI8;H3BMJ7
7.83593130111694	8.00957870483398	6.9408597946167	6.0898962020874	7.89281797409058	6.9533634185791	8.10267353057861	7.4812273979187	7.84795475006104	7.78061962127686	6.88061904907227	7.98594284057617	7.14107322692871	6.07954263687134	8.13994216918945	7.58267688751221	6.01685523986816	6.05713224411011	6.09675121307373	8.37243366241455	8.30569553375244	7.43909597396851	6.98189544677734	7.91246128082275	8.13779735565186	5.79867219924927	7.83681154251099	7.90573644638062	6.46723556518555	7.53954029083252	7.60217952728271	7.34756422042847			23	5	5	52	23.9	23.9	39.029	0	49.77	7146700000	89	1.4988	0.175127	0.628013	2.25326	P00739;A0A0A0MRD9
7.02399301528931	6.99977397918701	6.74130153656006	6.92600774765015	7.21624517440796	6.93934965133667	7.19923400878906	6.8646354675293	7.04641723632813	6.84915542602539	5.99170732498169	5.76483488082886	6.31532573699951	6.30073118209839	7.06989002227783	6.54401063919067	7.07845687866211	6.4961085319519	6.33616876602173	6.92695426940918	7.2640380859375	6.58134365081787	6.77379369735718	7.2956109046936	5.82983350753784	6.8524374961853	7.27838754653931	6.16809844970703	6.97151231765747	6.61212348937988	6.5367956161499	6.78294515609741			8	8	8	25.6	25.6	25.6	51.778	0	28.271	993830000	36	1.90365	0.101345	0.385677	2.6579	P00740
9.22538661956787	9.57596111297607	9.19598293304443	9.37162208557129	9.16031837463379	8.74466800689697	9.17932224273682	9.3961124420166	9.05303955078125	9.34127616882324	8.92347240447998	9.37692356109619	8.74828147888184	8.5312614440918	9.38596343994141	9.11547756195068	9.15995788574219	8.6360559463501	8.62703800201416	9.48983192443848	9.44555759429932	9.05342388153076	9.03434753417969	9.50293254852295	9.541579246521	9.1050329208374	9.42102813720703	8.98955631256104	8.63362979888916	8.77758598327637	9.11607646942139	9.04379463195801	+	IPF_Ktr	65	65	63	71.9	71.9	71.9	90.568	0	323.31	202330000000	2038	5.62525	0.000730769	0.460141	5.8106	P00747;Q5TEH5;A6PVI2;CON__P06868;Q15195;Q02325
8.57504940032959	9.0274715423584	9.01845073699951	8.84676361083984	8.55209636688232	8.12943172454834	8.63398361206055	8.99888706207275	8.56911659240723	8.71342372894287	8.20983695983887	8.99558258056641	8.49437713623047	8.16858577728271	8.75450897216797	8.5000171661377	8.70397853851318	8.33581924438477	8.13801860809326	8.90444469451904	9.09229946136475	8.54037952423096	8.76416110992432	9.01928234100342	8.90628147125244	8.76318073272705	8.96100807189941	8.69742965698242	8.13570499420166	8.31941795349121	8.69078922271729	8.57119655609131	+	IPF_Ktr	22	22	22	49.4	49.4	49.4	67.791	0	211.21	65824000000	609	3.77293	0.0062908	0.385477	4.29521	P00748
8.94937515258789	8.47993469238281	8.2730016708374	7.80746078491211	8.92215442657471	8.21122741699219	8.55688095092773	8.55255889892578	8.88339996337891	8.90387058258057	8.60486316680908	8.52032661437988	6.78352499008179	7.58629465103149	8.80698680877686	7.63342809677124	9.02089977264404	5.96861839294434	7.6331958770752	8.04637813568115	8.2436580657959	7.80383253097534	8.35514450073242	7.66945648193359	8.02857112884521	8.37143707275391	8.7741003036499	8.79227924346924	7.2047438621521	7.31576061248779	7.7990026473999	8.44527721405029			15	15	15	72	72	72	28.87	0	282.75	29779000000	306	1.4897	0.176888	0.559993	2.24377	P00915;E5RHP7;E5RH81;E5RIF9;E5RG43;E5RFE7;E5RFL2;E5RGU8;H0YBE2;E5RII2;E5RG81;E5RJI8;E5RJF6;E5RHS7
7.95535087585449	7.79046821594238	7.72464466094971	7.15576124191284	8.30601692199707	7.75073194503784	7.71643733978271	7.80945873260498	8.0521936416626	8.15965747833252	7.54836463928223	7.57046127319336	6.98767518997192	7.33807802200317	8.04793643951416	7.03116607666016	8.13560962677002	7.47513341903687	8.18301391601563	7.16796684265137	7.57806587219238	7.36984634399414	7.93985366821289	7.30591011047363	7.15341854095459	7.89228391647339	7.85724782943726	8.04040431976318	7.00957822799683	7.41487312316895	7.07280111312866	7.59603595733643			13	13	13	66.2	66.2	66.2	29.246	0	57.654	6165900000	114	0.00615667	0.994855	0.00268728	0.0177905	P00918;E5RID5;E5RK37
7.09933519363403	5.87967300415039	7.05728578567505	7.0873556137085	7.01757574081421	7.38120555877686	6.95500421524048	5.95436906814575	6.46928644180298	6.37724685668945	7.31795883178711	5.8992486000061	7.31703901290894	7.32837963104248	6.46026086807251	5.93008756637573	7.07660388946533	7.41011905670166	7.38994550704956	7.12077140808105	6.78862810134888	6.4377121925354	7.41217470169067	6.78286743164063	6.61686849594116	6.87930250167847	6.91314077377319	7.09611034393311	7.4148063659668	7.16378736495972	6.30600214004517	7.48170042037964	+	IPF_Ktr	9	9	9	28.6	28.6	28.6	46.53	0	37.049	1418100000	33	4.04789	0.00436364	-0.669686	-4.52176	P00966;Q5T6L6;Q5T6L5
9.45663928985596	9.84882354736328	9.60686492919922	9.6197509765625	9.38492679595947	9.13091278076172	9.39859962463379	9.7056245803833	9.48668575286865	9.64191055297852	9.27051544189453	9.8590784072876	9.08257007598877	9.12522125244141	9.52443504333496	9.533034324646	9.52884006500244	9.25039577484131	9.26016712188721	9.82976055145264	9.79757881164551	9.25498294830322	9.49604320526123	9.6841983795166	9.7964563369751	9.66500854492188	9.59994888305664	9.59969711303711	8.94511413574219	9.2904577255249	9.58183574676514	9.53662109375	+	IPF_Ktr	45	45	39	73.1	73.1	67.5	52.602	0	323.31	421860000000	1827	2.86572	0.0233373	0.27529	3.53036	P01008;Q8TCE1
10.5404043197632	10.8493213653564	10.6687116622925	10.8181734085083	10.6045713424683	10.5234079360962	10.6225147247314	10.9828405380249	10.8757495880127	10.7961921691895	10.3276042938232	10.4395380020142	10.1824712753296	10.2057180404663	10.6372594833374	10.5382213592529	10.7527856826782	10.669846534729	10.3717699050903	10.8154315948486	10.876823425293	10.3653573989868	10.507586479187	10.7866516113281	10.7148656845093	10.8704681396484	10.67946434021	10.6308851242065	9.84765243530273	10.274019241333	10.6260118484497	10.399206161499			56	56	2	83.5	83.5	5.7	46.736	0	323.31	4442100000000	6151	2.35682	0.0505253	0.25934	3.08051	P01009
9.48600482940674	9.62900161743164	9.748854637146	9.7686824798584	9.58408260345459	9.2761173248291	9.62746810913086	9.87863636016846	9.59273147583008	9.73362255096436	9.43158912658691	9.67256927490234	9.28950023651123	8.93140697479248	9.5784215927124	9.74735736846924	9.52314758300781	9.16914558410645	9.04793643951416	9.72924613952637	9.92826747894287	9.39104080200195	9.67449378967285	9.69370937347412	9.72046566009521	9.89460372924805	9.69834423065186	9.49822807312012	8.67102432250977	9.21484375	9.48488330841064	9.30272006988525	+	IPF_Ktr	38	38	38	71.6	71.6	71.6	47.65	0	323.31	486880000000	1598	3.07469	0.0171861	0.342864	3.70981	P01011;G3V595;G3V3A0;A0A087WY93
8.92879009246826	9.19044399261475	9.29872226715088	9.13091278076172	8.86417865753174	8.80952644348145	8.94538974761963	9.14357662200928	8.78141021728516	9.11451053619385	8.76200294494629	8.98665523529053	8.93349742889404	8.39995002746582	8.90268230438232	8.92768859863281	9.17989635467529	8.8469123840332	8.44977188110352	9.22216987609863	9.36813831329346	9.02938365936279	9.20300579071045	9.2761402130127	9.11935520172119	9.33615970611572	8.88021850585938	9.01711654663086	8.15875434875488	8.55935573577881	8.87712383270264	8.8643741607666			19	19	19	43.9	43.9	43.9	53.154	0	289.05	151800000000	757	1.74957	0.125595	0.245553	2.50755	P01019
10.1681146621704	10.294620513916	10.1183967590332	10.6363878250122	10.2249212265015	9.3565034866333	10.74391746521	10.532753944397	10.0170755386353	10.196231842041	9.37425327301025	10.2213878631592	9.82421016693115	8.64890575408936	10.401349067688	10.2527561187744	10.2417211532593	9.06276988983154	9.34619617462158	9.99040508270264	10.3034553527832	10.0201539993286	9.55329990386963	10.5158605575562	10.4563055038452	10.2802143096924	10.5769052505493	9.58472728729248	8.62544631958008	9.43026828765869	9.88910579681396	9.64051151275635	+	IPF_Ktr	109	109	93	73.7	73.7	68.1	163.29	0	323.31	1870200000000	6083	5.30017	0.000824427	0.831812	5.54445	P01023;H0YFH1;F8W7L3;F5H1E8
10.5773887634277	10.7326908111572	10.7315082550049	10.7690525054932	10.5571947097778	10.3354377746582	10.5408048629761	10.8881797790527	10.7673492431641	10.7494888305664	10.2284517288208	10.6379795074463	10.3178958892822	10.3307790756226	10.6836776733398	10.5659418106079	10.5411176681519	10.5662841796875	10.3810424804688	10.7455196380615	10.8649740219116	10.4812421798706	10.4902820587158	10.8652696609497	10.5651512145996	10.8609962463379	10.7304029464722	10.5250577926636	10.2458086013794	10.6028738021851	10.632173538208	10.6222553253174	+	IPF_Ktr	186	186	167	87.7	87.7	83.6	187.15	0	323.31	4816300000000	12138	3.45749	0.0101443	0.229687	4.03296	P01024;M0QYC8;M0QXZ3;M0R1Q1
9.07758617401123	9.3196268081665	9.31251621246338	9.47520637512207	9.16634082794189	8.63990497589111	9.18545722961426	9.34460830688477	9.24961376190186	9.30297946929932	8.70299053192139	9.2580623626709	8.85080528259277	8.62163352966309	9.30433940887451	9.09812450408936	9.08206653594971	8.88940811157227	8.67561340332031	9.31164836883545	9.53669738769531	9.05342388153076	8.89551639556885	9.54868412017822	9.38004875183105	9.32277774810791	9.37619400024414	8.92397975921631	8.5749340057373	8.79619216918945	9.15207386016846	9.09950828552246	+	IPF_Ktr	87	87	76	63.7	63.7	59	188.3	0	323.31	177890000000	2274	5.877	0.00052381	0.4374	6.01759	P01031
8.15170669555664	8.29063510894775	8.23185157775879	7.77865743637085	8.12619590759277	7.95562505722046	8.32862377166748	8.05246353149414	8.14553833007813	8.1358642578125	8.12067222595215	8.25580310821533	8.17718982696533	8.47218608856201	8.25333786010742	8.07591152191162	8.13363456726074	8.30691814422607	8.35690498352051	8.31950187683105	7.91263628005981	7.80670213699341	7.67733335494995	7.845618724823	8.45969390869141	7.72782564163208	8.00957870483398	8.17583084106445	8.45089530944824	8.23421382904053	8.21982002258301	7.99407529830933			9	9	9	83.2	83.2	83.2	16.057	0	141.32	16692000000	209	0.112251	0.898083	-0.0237997	-0.292082	Q5H9A7;P01033;H0Y789;Q5H9B5;Q5H9B4
8.57486438751221	8.97589111328125	8.76562404632568	8.52426624298096	8.62192344665527	8.45527172088623	8.32426166534424	8.71713733673096	8.50977993011475	8.67517280578613	8.56120872497559	8.72068023681641	8.37158489227295	8.88102531433105	8.74548816680908	8.40452575683594	8.56068325042725	8.9795618057251	8.88395690917969	8.67940998077393	8.73162078857422	8.88073921203613	8.39741897583008	8.52551078796387	8.87040424346924	8.27357959747314	8.63991451263428	8.44221305847168	8.70004558563232	8.85955810546875	8.80247974395752	8.78869152069092			8	8	8	61.6	61.6	61.6	15.799	0	162.03	54249000000	317	0.0770999	0.929284	-0.0155035	-0.207093	P01034
6.49609851837158	7.54559183120728	6.07147693634033	6.54404735565186	6.06932497024536	6.09914684295654	6.63598299026489	6.05621862411499	6.49997234344482	6.77868843078613	6.99704122543335	7.44904613494873	6.04719686508179	8.37463855743408	8.80492973327637	6.12047529220581	6.28860092163086	6.16853141784668	7.36917877197266	6.37499523162842	6.09985303878784	6.99312686920166	6.31338787078857	6.75707626342773	6.17969560623169	6.49574613571167	6.37406969070435	8.42306518554688	7.78890323638916	8.296950340271	5.83884859085083	6.45276737213135			13	13	7	76.6	76.6	55.3	16.214	0	98.085	5921100000	78	0.711851	0.464254	-0.405883	-1.32812	P01036
5.73418235778809	7.73145198822021	6.02747631072998	7.28674840927124	6.20916938781738	6.31910228729248	7.08059024810791	6.09409093856812	7.17362308502197	6.21865844726563	7.54209041595459	7.4863452911377	7.07269096374512	8.12447166442871	8.01603031158447	6.32955026626587	6.54226875305176	6.19949293136597	8.20887088775635	7.44370079040527	6.16159629821777	7.24186992645264	6.1935019493103	6.33709096908569	6.28468894958496	6.4403190612793	6.03938102722168	6.40938949584961	7.88628768920898	7.84180355072021	7.59316396713257	7.21240091323853			8	8	8	76.5	76.5	76.5	11.006	0	52.501	2096800000	61	0.587801	0.537153	-0.323369	-1.15218	P01040;C9J0E4
9.30781650543213	9.7103967666626	9.19357013702393	9.44496536254883	9.15161514282227	8.90418529510498	9.44715785980225	9.47977638244629	9.10917377471924	9.40628433227539	8.9971284866333	9.40548324584961	8.86709594726563	8.55423450469971	9.47561264038086	9.22310638427734	9.21890258789063	8.68059825897217	8.62002182006836	9.65204334259033	9.59919548034668	9.22696018218994	8.98535919189453	9.5920877456665	9.565505027771	9.27369594573975	9.42260646820068	9.11809921264648	8.41153526306152	9.09569263458252	9.30259037017822	9.20951461791992	+	IPF_Ktr	30	30	30	39.6	39.6	39.6	71.957	0	323.31	225960000000	1053	4.08205	0.00423448	0.443174	4.54981	P01042;CON__P01045-1;CON__Q2KJ62;CON__P01044-1
9.71459770202637	9.2944221496582	9.73591804504395	10.0707769393921	9.51022338867188	9.22937488555908	9.51276397705078	9.65968799591064	9.5515718460083	9.49025344848633	9.3218879699707	9.67609882354736	9.37383079528809	9.56607246398926	9.26092910766602	9.39345264434814	10.1190910339355	9.88202381134033	9.39774894714355	9.12859344482422	9.75909328460693	9.7903413772583	9.29841613769531	9.82958030700684	9.19443130493164	9.25892448425293	9.16938018798828	9.03031635284424	9.68478298187256	9.55583190917969	9.90556907653809	9.8374490737915			12	12	12	75.5	75.5	75.5	18.098	0	170.56	475240000000	832	0.624846	0.513549	0.128454	1.20606	P01591;D6RD17;D6RHJ6;C9JA05
8.07678604125977	8.04426574707031	8.12215042114258	8.37143707275391	7.93407392501831	6.33207654953003	8.08721351623535	7.90202474594116	8.38539218902588	8.06460762023926	6.18046045303345	8.59970855712891	7.58319854736328	7.41702318191528	7.96079397201538	7.86581420898438	7.91635370254517	7.58984899520874	7.65648174285889	7.95234203338623	7.82905292510986	7.63645792007446	6.44166088104248	7.97422122955322	7.90402269363403	8.33819770812988	8.25083446502686	6.39999151229858	7.38167428970337	7.79624795913696	7.64705038070679	7.67868232727051	+	IPF_Ktr	3	3	3	34.2	34.2	34.2	12.848	0	97.914	9033300000	92	5.20308	0.00102778	0.903545	5.46515	P01594;P01593
7.7951774597168	7.67291927337646	8.07580280303955	8.33266067504883	7.70628261566162	6.73863792419434	7.41539096832275	7.42127466201782	7.84219741821289	6.21845865249634	7.21439361572266	7.60137557983398	6.2999005317688	7.37737894058228	7.50987434387207	7.62435436248779	7.88401317596436	7.19259548187256	7.32784938812256	7.9474630355835	7.48192977905273	7.81229829788208	7.19295740127563	8.12260913848877	7.130784034729	7.78895998001099	7.77981996536255	7.15953731536865	6.08707761764526	7.66353130340576	7.9229588508606	7.87329721450806			3	2	2	29.1	15.4	15.4	12.737	0	106.02	6806600000	95	1.28809	0.231157	0.394796	2.02808	P04432;P01597
8.29409122467041	8.07613086700439	8.32789039611816	8.90219306945801	7.97037935256958	7.46079254150391	7.93851470947266	8.29719161987305	8.46190357208252	7.96270561218262	7.3278694152832	8.66191673278809	7.67670297622681	7.45878887176514	7.89438247680664	7.91399908065796	8.53550910949707	7.4973030090332	8.09363174438477	8.14823246002197	8.27093505859375	8.16837978363037	7.37232255935669	8.58977127075195	8.1060209274292	7.89721441268921	8.64097785949707	7.58929061889648	7.36954975128174	7.71694612503052	8.31067180633545	7.82887887954712	+	IPF_Ktr	6	6	2	29.1	29.1	13.7	12.778	0	54.55	19713000000	116	4.80537	0.00158763	0.613136	5.14077	P01599
7.19559526443481	7.10123157501221	6.62186098098755	7.01245737075806	6.20581912994385	6.46410799026489	6.48405981063843	7.05816030502319	7.46582889556885	7.1866455078125	6.13033199310303	6.15056753158569	6.62191343307495	6.96655941009521	7.12113285064697	6.99939155578613	6.98420333862305	7.11988258361816	7.28057813644409	6.07787895202637	5.76098299026489	7.00663709640503	6.01129913330078	6.6004581451416	5.73923015594482	6.87930250167847	7.52109861373901	6.40656518936157	6.76563882827759	6.91256189346313	7.14016246795654	7.01410055160522			2	1	1	26.5	13.7	13.7	12.73	0	24.883	1321700000	25	0.182419	0.842084	0.0834983	0.448489	P01601
8.47964763641357	8.32238483428955	8.47625160217285	8.61812114715576	7.88566064834595	7.75424146652222	8.13741779327393	8.51522445678711	8.58332347869873	8.4418363571167	7.89082336425781	8.49521160125732	7.33348751068115	8.22313213348389	8.24039936065674	8.45195484161377	8.7493724822998	8.13302803039551	8.34040451049805	8.45884895324707	7.82795715332031	8.27011966705322	7.35040330886841	8.73289203643799	8.04347991943359	8.57146453857422	8.37959575653076	7.85151529312134	7.78201389312744	8.24279022216797	8.68025398254395	8.19052791595459	+	IPF_Ktr	3	3	3	24.8	24.8	24.8	12.781	0	142.97	25279000000	172	3.1011	0.0164825	0.439121	3.73233	P01602
9.1706428527832	9.20054912567139	9.4022102355957	9.69345474243164	9.09885120391846	8.40773105621338	9.07525444030762	9.13158702850342	9.48922729492188	9.26330471038818	8.62491130828857	9.49221515655518	8.31613826751709	8.81679153442383	9.09089279174805	9.282395362854	9.40565395355225	8.85128307342529	8.84315776824951	9.34141445159912	9.19504165649414	9.11467742919922	8.69763946533203	9.66574001312256	8.68292999267578	9.03003311157227	9.37483978271484	8.68195533752441	8.580810546875	8.7874813079834	9.33166980743408	9.2172737121582	+	IPF_Ktr	5	5	3	46.6	46.6	26.7	12.557	0	323.31	183020000000	374	4.72934	0.00165854	0.507991	5.07879	P01619
9.00290012359619	8.89250659942627	8.94495582580566	9.26761722564697	8.94087982177734	7.97948932647705	8.47019004821777	8.95251655578613	9.03538990020752	8.6812047958374	8.29329586029053	8.92504405975342	8.35951328277588	8.45650291442871	8.7896089553833	8.61342906951904	8.64995765686035	8.46269702911377	8.3644380569458	8.89991855621338	9.07003784179688	8.66747188568115	8.22870826721191	8.43795680999756	8.60786247253418	8.4635648727417	9.1008186340332	8.29190158843994	8.33037281036377	8.42311477661133	9.06235599517822	9.00672245025635	+	IPF_Ktr	6	6	2	53.8	53.8	35.9	12.283	0	49.227	71697000000	215	3.83707	0.00564923	0.422751	4.34821	P01700
8.59166526794434	7.972327709198	8.21835136413574	8.97522926330566	8.55741119384766	8.08051872253418	8.1237211227417	8.51641654968262	8.46350479125977	8.2073917388916	7.78206396102905	8.52443504333496	7.63940668106079	8.13918590545654	8.42900943756104	8.14022541046143	8.41182136535645	8.30824375152588	8.1003360748291	8.48815536499023	8.61995887756348	8.41087818145752	7.52995634078979	8.47958946228027	8.07180881500244	7.97812128067017	8.78221416473389	7.91619062423706	8.0769681930542	7.79942321777344	8.63839912414551	8.41251087188721	+	IPF_Ktr	5	5	5	42.7	42.7	42.7	12.249	0	42.08	31378000000	144	3.5219	0.0093369	0.423653	4.08676	P01701
8.2462272644043	8.2256965637207	8.64749050140381	8.58767700195313	8.11166572570801	7.39747095108032	7.41368532180786	8.03189277648926	8.11971759796143	7.24425220489502	7.10967969894409	8.20981025695801	6.93459939956665	7.59740972518921	7.94971704483032	8.03534984588623	7.75398111343384	7.83480834960938	7.60249423980713	8.31766605377197	7.9638729095459	7.64558935165405	7.26747703552246	8.31571865081787	7.79448127746582	8.31037425994873	8.4170560836792	7.59586000442505	7.40754365921021	7.92002391815186	8.23924922943115	8.11902523040771	+	IPF_Ktr	4	3	3	43.2	43.2	43.2	12.301	0	86.692	14605000000	111	2.91489	0.0217212	0.507057	3.57281	P01703
7.35789680480957	7.74179744720459	6.17869186401367	9.3476619720459	8.14179420471191	6.6890082359314	6.0391001701355	7.59941339492798	6.08898544311523	7.3394513130188	7.33517694473267	6.38352489471436	6.56123161315918	6.52330636978149	6.01182270050049	7.41011905670166	8.57456398010254	7.70110130310059	6.64189291000366	6.10507297515869	8.44513702392578	7.54087972640991	6.42808628082275	6.50223159790039	6.1677188873291	6.31445550918579	8.52256202697754	5.99841165542603	6.64005994796753	7.45060300827026	7.41363477706909	7.01389026641846			1	1	1	13.3	13.3	13.3	12.597	0	10.779	15505000000	56	0.495971	0.599648	0.341483	1.01297	P01704
8.41975784301758	6.59413814544678	8.33237743377686	9.3803014755249	8.30489921569824	6.06549692153931	8.05445957183838	8.10812473297119	8.61162757873535	8.22952842712402	7.62628889083862	8.21484375	7.96845960617065	7.71737098693848	8.18358325958252	7.95040369033813	8.7029390335083	8.12525367736816	7.97802972793579	8.42965507507324	8.38100719451904	7.91484546661377	6.81568908691406	8.72378349304199	7.87347173690796	8.26803970336914	7.80681753158569	6.22645998001099	7.78155422210693	7.66538381576538	8.57305717468262	8.15231895446777	+	IPF_Ktr	5	4	2	47.9	47.9	37	12.644	0	72.258	23472000000	101	2.7129	0.0291115	0.785889	3.39738	P01706
8.35516452789307	7.86420249938965	8.01878356933594	7.88609027862549	7.88987302780151	7.07213973999023	7.83124876022339	7.71568584442139	8.14382648468018	7.96791744232178	7.18067073822021	7.98764848709106	7.57209300994873	7.48871994018555	7.78931999206543	7.70818281173706	8.03551006317139	7.70008897781372	7.43738603591919	8.31048107147217	7.89744567871094	7.70368671417236	7.08625316619873	8.40449142456055	7.97753620147705	7.98046684265137	8.12450408935547	6.27521705627441	7.43773460388184	8.26007175445557	8.33266067504883	7.89179372787476	+	IPF_Ktr	5	5	5	36.6	36.6	36.6	12.042	0	63.578	10544000000	135	3.66813	0.00731268	0.574578	4.20841	P01714
7.23934936523438	7.50846242904663	8.26906871795654	8.19072341918945	7.80497026443481	7.02771663665771	8.0273494720459	7.45066452026367	7.78109455108643	7.85554361343384	6.19592237472534	7.57349824905396	7.20297861099243	7.14968109130859	7.29336261749268	7.480797290802	8.12306690216064	7.49482202529907	7.4296875	7.66152858734131	8.00333118438721	7.90597915649414	7.11889266967773	7.93307209014893	7.73780488967896	8.22424793243408	7.78575658798218	6.49075365066528	6.8665828704834	7.21410179138184	7.65815448760986	7.58582162857056	+	IPF_Ktr	5	4	4	26.1	20	20	12.296	0	105.56	6867700000	99	4.06369	0.00432765	0.653254	4.53474	P01715
8.67497158050537	8.03318214416504	8.32331371307373	8.52261352539063	8.51646900177002	7.61896800994873	8.63326644897461	8.72624588012695	8.63576507568359	8.44726657867432	7.74087572097778	7.92346143722534	8.282395362854	7.98139715194702	8.22577476501465	8.26493549346924	8.70794486999512	8.36359310150146	7.95885992050171	8.60411834716797	9.01342678070068	8.39875602722168	7.82461404800415	9.00530910491943	8.36072635650635	8.40898609161377	8.58330059051514	7.73230504989624	7.93275785446167	8.07338809967041	8.27533435821533	8.35341644287109	+	IPF_Ktr	5	4	2	36.6	27.7	17.9	12.011	0	38.356	34589000000	135	3.80524	0.00588589	0.47147	4.32192	P01717
8.00492286682129	7.07291126251221	6.18659543991089	7.03294086456299	7.70179224014282	6.36363077163696	6.54809427261353	7.6203236579895	7.51535701751709	6.8450174331665	6.30545902252197	5.81954288482666	6.55744123458862	6.30096483230591	6.94961929321289	7.10102510452271	7.08195924758911	7.59790372848511	6.10871982574463	6.26040315628052	7.77024078369141	7.0583119392395	6.53576612472534	6.28866147994995	7.38779878616333	6.29482698440552	7.55993032455444	6.10623931884766	6.40435981750488	6.28555727005005	7.67011594772339	7.22157049179077			4	2	2	32.7	23	23	12.165	0	8.339	2168200000	46	1.38053	0.203529	0.469618	2.12835	P01718
7.49295568466187	7.20865631103516	7.65027856826782	7.80769729614258	7.31659936904907	6.40033006668091	7.00556659698486	7.68214511871338	6.96666240692139	7.38842105865479	6.25885343551636	7.37079048156738	6.25295734405518	6.92604398727417	5.82351589202881	7.26899909973145	7.30681085586548	7.18190050125122	6.26611232757568	7.66205883026123	8.25454807281494	7.43668746948242	6.45398616790771	7.50894689559937	6.98857688903809	7.53439426422119	7.5590443611145	6.02293157577515	7.1514310836792	6.30221319198608	7.41109752655029	7.75633955001831	+	IPF_Ktr	1	1	1	17.1	17.1	17.1	12.566	0	140.57	3371500000	54	3.69647	0.0069341	0.772192	4.23192	P01721
8.38836765289307	8.15399742126465	7.99983501434326	8.39396095275879	8.00740623474121	7.28811502456665	8.23461818695068	8.24355888366699	8.44329452514648	8.12172412872314	6.18627738952637	8.35761070251465	6.34605503082275	8.11584377288818	8.0291805267334	8.20884418487549	8.67890930175781	8.12567615509033	8.09342193603516	8.42764854431152	7.92517280578613	7.98820209503174	7.31293869018555	8.57806587219238	8.06833457946777	8.2987003326416	8.45877361297607	7.24772787094116	8.30386543273926	7.91694831848145	8.59463596343994	8.44144344329834	+	IPF_Ktr	6	6	3	64.1	64.1	20.5	12.659	0	114.79	22054000000	222	3.81888	0.00571601	0.760951	4.33319	P01742
7.4345850944519	7.450279712677	7.30254745483398	7.15863370895386	7.18406629562378	6.2011547088623	7.22354793548584	7.27112102508545	7.43979024887085	6.08653783798218	6.60460376739502	7.33055591583252	5.76242351531982	7.79081964492798	6.89526796340942	7.19763898849487	7.47290277481079	7.58931255340576	7.01790952682495	7.49169778823853	6.40752983093262	7.09572696685791	6.37981748580933	7.21743106842041	6.29271364212036	7.09272050857544	7.72521734237671	6.63013172149658	7.33439350128174	7.20420122146606	7.78033876419067	7.74657964706421			3	2	2	35	25.6	25.6	12.933	0	12.173	2639900000	62	0.789697	0.424938	0.283907	1.43266	P01743
7.56704998016357	6.18637466430664	7.36458873748779	7.80464363098145	6.91581630706787	6.38967132568359	7.48766136169434	7.25770235061646	7.34566783905029	6.6582670211792	7.15317440032959	6.27424335479736	6.30516147613525	7.46320581436157	6.92722654342651	7.47846555709839	7.35862016677856	5.92718839645386	7.22331428527832	7.35776329040527	6.13692378997803	6.96226501464844	6.43399143218994	7.36942005157471	6.09578132629395	6.19291353225708	7.08919858932495	7.31137228012085	6.2960205078125	7.15378427505493	7.56706190109253	7.27088832855225			8	2	2	63.2	35	35	12.582	0	57.606	1590900000	46	0.249227	0.785793	0.122901	0.584366	P01764
5.92158079147339	6.06001234054565	7.33342695236206	8.13392162322998	7.51792144775391	6.81285333633423	6.11045360565186	7.57921171188354	5.85264301300049	7.43221521377563	6.87957191467285	7.60712242126465	6.22153759002686	7.00436449050903	6.43233108520508	7.36526346206665	7.94183444976807	6.9228572845459	6.21146297454834	7.33807802200317	8.21354389190674	6.64567422866821	6.68782806396484	7.65507125854492	6.95159721374512	6.38879728317261	6.08288097381592	6.62514638900757	6.11388301849365	7.53802061080933	6.50426340103149	7.44749927520752			4	2	2	41.4	25.9	25.9	12.506	0	67.908	3389600000	54	0.201032	0.824274	0.127692	0.487483	P01766
8.67037582397461	7.93489217758179	8.61368370056152	9.00380516052246	8.10387229919434	7.76945114135742	8.34115791320801	8.43385028839111	8.536545753479	8.43015575408936	7.81267261505127	8.4692325592041	7.84425354003906	8.28282642364502	8.40684700012207	8.53286933898926	8.68061637878418	8.29633617401123	8.24169540405273	8.43115425109863	8.5802059173584	8.296950340271	7.96259641647339	8.71840190887451	8.19950866699219	8.42727470397949	8.49768924713135	8.01485633850098	8.25875663757324	8.34429359436035	8.8002290725708	8.57736492156982	+	IPF_Ktr	9	7	0	63.2	63.2	0	12.947	0	191.25	34949000000	158	3.1549	0.0153632	0.356641	3.77807	P0DP03;P01768
9.25236797332764	8.58229064941406	9.0242395401001	9.536545753479	8.88888072967529	8.32242584228516	8.93566799163818	9.03478908538818	9.30168056488037	9.15700340270996	8.46974849700928	9.21303939819336	8.49306774139404	8.55946350097656	8.81719493865967	9.16025829315186	9.36871433258057	8.83947849273682	8.98112964630127	9.04277229309082	9.21518802642822	9.08059024810791	8.26773452758789	9.28316593170166	8.97393131256104	8.79952621459961	9.07834815979004	8.41964149475098	8.28862953186035	8.93738746643066	9.3236026763916	9.02575588226318	+	IPF_Ktr	9	5	3	58.1	48.7	29.9	12.943	0	58.965	149590000000	318	3.45704	0.0101491	0.430163	4.03258	P01780
8.34660720825195	7.30745315551758	6.79031229019165	8.98056221008301	8.22806644439697	8.05407619476318	8.69208908081055	8.18667411804199	8.41610813140869	8.24457359313965	6.6051173210144	8.30638217926025	7.91876935958862	7.09812450408936	8.27863883972168	8.37674140930176	8.77235794067383	7.96892166137695	7.90696477890015	7.85809803009033	8.58119869232178	8.09022235870361	6.58010530471802	8.63653755187988	7.79714298248291	6.47382879257202	8.51708984375	8.15372371673584	6.21894645690918	7.92025899887085	8.31179618835449	8.34194850921631			8	4	1	62.7	53.4	18.6	12.945	0	323.31	28122000000	148	0.85263	0.397056	0.409355	1.51436	P01782
6.95434379577637	6.23135900497437	7.02444458007813	6.14200401306152	6.89667510986328	6.32300710678101	7.03201389312744	6.66197490692139	6.06928777694702	6.43179798126221	6.26992273330688	6.15029907226563	6.58977079391479	6.90772294998169	5.56167602539063	7.69746494293213	6.3465576171875	6.92155122756958	6.44471836090088	6.81685733795166	7.166015625	7.16097831726074	6.45410871505737	7.09711837768555	5.84825849533081	6.83845853805542	6.7809796333313	6.40836906433105	5.91260242462158	6.41179943084717	7.15164566040039	6.71682119369507			3	2	2	36.1	17.6	17.6	13.26	0	7.6369	933760000	28	0.20944	0.817878	0.0903487	0.504796	P01814
8.23408699035645	7.48265933990479	8.44527721405029	7.97725248336792	6.28629636764526	7.82232522964478	7.68102407455444	8.03144931793213	8.29896259307861	7.32637691497803	6.64973115921021	8.07055473327637	6.92464828491211	7.18341207504272	7.9481635093689	7.89345121383667	8.22240447998047	7.33425283432007	7.80676317214966	8.02522373199463	8.00397682189941	8.02481365203857	6.59215450286865	8.19664573669434	7.67350912094116	7.64674663543701	7.93995809555054	7.8263988494873	6.06238031387329	7.87594652175903	7.97580862045288	7.80189037322998			7	7	7	72.3	72.3	72.3	13.231	0	51.709	10577000000	113	1.17354	0.267129	0.411294	1.90017	P01817
10.1299476623535	10.2513704299927	10.3606309890747	10.4003648757935	10.1455383300781	10.0810947418213	10.0165319442749	10.2069873809814	10.396146774292	10.065691947937	10.1161756515503	10.3766317367554	9.97937965393066	10.4846982955933	9.95680236816406	9.96381187438965	10.2760248184204	10.5253820419312	10.3437042236328	9.98665046691895	10.2311382293701	10.3942060470581	10.1424837112427	9.8230504989624	10.0702600479126	10.2141284942627	9.95697498321533	10.1270723342896	10.4058408737183	10.3754262924194	10.5568571090698	10.6086435317993			51	51	51	66.5	66.5	66.5	83.283	0	323.31	1921800000000	3417	0.586624	0.537655	-0.0881521	-1.15045	P01833
10.5876550674438	10.6031875610352	10.5336828231812	10.622462272644	10.224196434021	9.88940238952637	10.3995008468628	10.7200183868408	10.9383144378662	10.4941263198853	9.76171779632568	10.8332748413086	9.91490840911865	10.130108833313	10.3817281723022	10.4770050048828	10.5395526885986	10.3562364578247	10.3326807022095	10.8211660385132	10.4829025268555	10.5143089294434	9.97839546203613	10.7599391937256	10.3200006484985	10.3879060745239	10.4411296844482	9.99494552612305	9.9966516494751	10.2555618286133	10.6019735336304	10.4058074951172	+	IPF_Ktr	14	14	14	100	100	100	11.765	0	323.31	3264500000000	3323	4.86808	0.00154348	0.428964	5.19189	P01834
10.1218223571777	10.1271047592163	10.0053091049194	10.5388126373291	10.1737689971924	9.65697956085205	9.85547637939453	10.3080730438232	10.5229654312134	10.2090854644775	9.35531711578369	10.3023958206177	9.47350120544434	9.43889045715332	10.0510368347168	10.2546691894531	9.92231559753418	9.80226039886475	9.96912670135498	10.3446865081787	9.99437427520752	10.0635585784912	9.32907199859619	10.2605247497559	10.0805902481079	10.1888723373413	10.3369197845459	9.7908411026001	9.24457359313965	9.84037590026855	10.2407236099243	9.90281295776367	+	IPF_Ktr	26	17	15	73.9	53.1	46.9	35.9	0	323.31	1391700000000	2819	4.59157	0.00188546	0.487158	4.96645	P01859
9.81379413604736	9.37344551086426	9.67015266418457	10.0421028137207	10.1606483459473	8.964768409729	9.32006359100342	9.76570606231689	9.92761707305908	9.89940452575684	9.02583789825439	9.6335391998291	9.654465675354	9.00397682189941	9.89033126831055	10.1177349090576	9.97357082366943	9.18244361877441	9.06669807434082	9.7973575592041	9.73716068267822	9.97849559783936	9.02325248718262	10.0075340270996	9.76535511016846	9.79402732849121	9.68036270141602	8.93294525146484	8.9120569229126	9.06951999664307	9.72162914276123	9.35759162902832	+	IPF_Ktr	25	13	13	71.6	53.3	53.3	41.287	0	323.31	663490000000	1254	6.26848	0.000285714	0.643763	6.34154	P01860
9.71091270446777	10.2182207107544	10.3865346908569	9.77301788330078	10.1691741943359	9.39578056335449	9.92133235931396	10.3973665237427	10.9018287658691	10.1107912063599	8.95752143859863	10.3423433303833	9.49800682067871	9.2100772857666	10.0636711120605	10.2193746566772	9.7626256942749	9.90763187408447	9.52479839324951	10.0961446762085	10.1962871551514	10.1063270568848	9.28710746765137	10.3139514923096	10.1663112640381	10.2746429443359	10.3120288848877	9.61588668823242	9.05246353149414	9.64590358734131	9.98917865753174	9.77535533905029	+	IPF_Ktr	27	23	19	76.5	68.5	60.6	35.94	0	323.31	1069700000000	1225	4.65714	0.00177358	0.631126	5.01992	P01861;CON__ENSEMBL:ENSBTAP00000024462
9.69911766052246	8.64275169372559	9.86993503570557	10.7544479370117	9.4979248046875	8.77428340911865	9.7133731842041	9.45187854766846	9.00393390655518	9.48202991485596	9.07532787322998	10.141637802124	9.24032497406006	9.50119590759277	8.90120220184326	9.11958599090576	10.4311065673828	9.49018287658691	9.23413753509521	9.21138763427734	9.54928493499756	9.26443958282471	8.65477275848389	9.42411327362061	8.89784717559814	9.00138759613037	9.28021430969238	8.91302394866943	9.52488899230957	9.33835697174072	10.2421684265137	9.1463451385498			34	34	34	74.8	74.8	74.8	49.439	0	323.31	809910000000	1836	1.30671	0.225798	0.367962	2.04848	P01871;A0A1B0GUU9
10.8539476394653	10.6488380432129	10.9110078811646	10.9438409805298	10.5608510971069	10.285984992981	10.8242492675781	10.8959522247314	10.8160552978516	10.7290105819702	10.2457838058472	10.8726167678833	10.2771272659302	10.5453071594238	10.6984748840332	10.7976140975952	10.9668645858765	10.7272968292236	10.5966186523438	10.6943502426147	10.7837963104248	10.7618455886841	10.3561601638794	11.0473918914795	10.338695526123	10.4529666900635	10.5683898925781	10.2185621261597	10.465991973877	10.6002216339111	10.9347658157349	10.8717365264893	+	IPF_Ktr	29	29	9	85.6	85.6	38.5	37.654	0	323.31	5743700000000	4537	3.07365	0.0171466	0.280589	3.70893	P01876
9.04457855224609	8.62434387207031	8.37923336029053	7.83937740325928	9.05553150177002	8.25914001464844	8.69805717468262	8.78026008605957	9.07943439483643	9.09450626373291	8.72776889801025	8.61505508422852	7.23070430755615	7.39953517913818	9.09317684173584	7.7241530418396	9.234694480896	6.79331541061401	7.71917390823364	8.25635719299316	8.31659889221191	8.00953578948975	8.71511745452881	7.99420690536499	8.32491970062256	8.54833984375	9.02456760406494	8.85128879547119	6.43805170059204	7.22362565994263	7.52913522720337	8.50863742828369			15	7	2	95.2	59.9	16.3	16.055	0	169.84	45885000000	287	1.15232	0.273289	0.498265	1.87598	P02042;E9PFT6
7.63295316696167	7.75621747970581	7.01770114898682	7.60471200942993	7.41722249984741	7.74798631668091	7.43205499649048	7.43703651428223	7.36526346206665	7.57331275939941	7.12231397628784	7.98802804946899	7.05747604370117	7.5552396774292	7.91676425933838	8.01703357696533	7.54071712493896	7.02156162261963	7.21658802032471	7.74052858352661	7.3271951675415	7.82595825195313	7.22396278381348	7.12362289428711	7.79894065856934	7.16518497467041	7.75326108932495	7.12580633163452	7.54498529434204	7.67667531967163	8.03909683227539	6.62076044082642			24	24	24	44	44	44	74.139	0	114.75	4761200000	116	2.32115	0.0534516	0.354881	3.04813	P02545;Q3BDU5;Q5TCI8;H0YAB0;A0A0C4DGC5
10.0496835708618	10.181586265564	10.0283679962158	9.99910449981689	10.0554161071777	9.59041786193848	10.5475158691406	10.2678985595703	9.96187210083008	10.0787467956543	9.79814624786377	10.1665191650391	9.68109607696533	9.09405136108398	10.2203693389893	10.0225524902344	10.0496835708618	9.34502029418945	9.65389728546143	10.5055704116821	10.3460006713867	10.0788192749023	9.61336612701416	10.4196910858154	10.4038753509521	10.2438068389893	10.2471628189087	9.9948844909668	9.01262664794922	9.60676860809326	10.2121610641479	9.9297456741333	+	IPF_Ktr	30	30	29	76.4	76.4	76.4	30.777	0	323.31	1401400000000	2128	4.13082	0.00378648	0.510126	4.58982	P02647;F8W696
8.28445339202881	8.27116775512695	8.34857749938965	8.58451175689697	8.40913772583008	7.69488573074341	8.73023319244385	8.32238483428955	8.29813194274902	8.17403030395508	7.73766183853149	8.52826118469238	8.12678050994873	7.75588226318359	8.51417541503906	8.18207168579102	8.48822593688965	7.77595996856689	7.79969882965088	8.5689754486084	8.6224422454834	8.56991195678711	7.8222336769104	8.73270702362061	8.57004070281982	8.31143569946289	8.55155944824219	7.81843709945679	7.56714391708374	8.02246952056885	8.490309715271	8.1250581741333	+	IPF_Ktr	23	23	23	67.8	67.8	67.8	36.154	0	323.31	33947000000	563	6.25826	0.000280702	0.546634	6.33305	P02649;H0Y7L5;E9PEV4;E7ERP7;CON__Q03247
8.92744731903076	9.08371734619141	8.80317687988281	8.94802188873291	9.04296875	8.30068206787109	9.35032558441162	9.16464996337891	8.71772861480713	9.07543754577637	8.50645065307617	8.85972690582275	8.32682704925537	7.58343696594238	9.04508781433105	8.86455249786377	8.75443267822266	8.11434364318848	8.31506729125977	9.2988748550415	9.28298473358154	8.75331497192383	8.07309532165527	9.30079078674316	9.31224060058594	9.10215950012207	9.32035446166992	8.64804744720459	7.53289461135864	8.27360343933105	8.83053779602051	8.69779586791992	+	IPF_Ktr	8	8	8	48.1	48.1	48.1	14.914	0	248.84	99855000000	249	4.55051	0.00196552	0.687493	4.93296	V9GYM3;P02652;V9GYE3;V9GYG9;V9GYC1;V9GYS1
8.9580192565918	8.78856468200684	8.54714679718018	8.70847225189209	8.95893669128418	8.46091270446777	9.15527534484863	8.7886209487915	8.73635673522949	8.94663906097412	8.71885013580322	8.81233787536621	8.26829719543457	7.99020576477051	9.11340808868408	8.64572715759277	8.62392044067383	7.86682462692261	8.25462055206299	9.09092807769775	9.10445308685303	8.59421539306641	8.32819652557373	9.18757724761963	9.31914806365967	8.77957439422607	9.21685218811035	8.47269821166992	8.25491046905518	8.14310836791992	8.62699699401855	8.50632953643799	+	IPF_Ktr	33	33	33	41.8	41.8	41.8	94.972	0	323.31	83280000000	1014	5.36397	0.0008125	0.560727	5.5966	P02671;A0A087WUA0;CON__P02672
9.16949844360352	8.9947395324707	8.8413028717041	8.91772079467773	9.23083209991455	8.42824840545654	9.29587459564209	8.89373970031738	8.95088577270508	9.14952659606934	9	9.17119979858398	8.49287223815918	8.36556243896484	9.38046455383301	8.95269584655762	8.78818225860596	8.12136268615723	8.5412425994873	9.31101131439209	9.3762845993042	8.94560623168945	8.60535907745361	9.46790409088135	9.15624618530273	9.03650951385498	9.66819000244141	8.63851928710938	8.28257656097412	8.43456935882568	8.98561477661133	8.86448097229004	+	IPF_Ktr	30	30	30	70.3	70.3	70.3	55.928	0	323.31	138610000000	986	4.78517	0.00154774	0.540169	5.12431	P02675;D6REL8;CON__P02676
9.14031982421875	9.0056095123291	8.89486980438232	8.98455905914307	9.20731163024902	8.58943557739258	9.24323654174805	8.89977169036865	9.06460762023926	9.1057825088501	8.92488384246826	9.11370944976807	8.43814659118652	8.36677742004395	9.40925693511963	8.91847038269043	8.80360698699951	8.1188268661499	8.54735660552979	9.33449363708496	9.36516952514648	8.80971431732178	8.55136489868164	9.43060684204102	9.27760887145996	8.97988033294678	9.49537754058838	8.69756031036377	8.45865345001221	8.40725517272949	8.98594760894775	8.82193946838379	+	IPF_Ktr	28	28	28	59.4	59.4	59.4	51.511	0	323.31	130480000000	883	5.62873	0.000745098	0.541307	5.81345	P02679;C9JEU5;C9JC84;C9JPQ9;C9JU00
7.46281719207764	6.17015075683594	7.47026348114014	6.58860015869141	7.44177389144897	6.42949533462524	7.29402494430542	6.94612789154053	7.61492872238159	7.83746862411499	7.0229229927063	6.22803163528442	6.59708642959595	6.08779239654541	8.48354434967041	6.14629983901978	7.94344520568848	6.47009229660034	6.41816759109497	6.47596502304077	6.85718393325806	6.69359064102173	7.53731536865234	6.4179892539978	5.81131601333618	6.93698072433472	7.44723558425903	6.64126586914063	6.25581836700439	5.82609558105469	6.41148805618286	6.97123432159424			14	14	14	21.2	21.2	21.2	101.79	0	40.406	2334200000	36	0.790053	0.425191	0.351446	1.43313	P02730;A0A0A0MS98
5.98448085784912	5.98171377182007	6.78962278366089	6.76058912277222	6.27645540237427	6.30705833435059	6.6603627204895	6.05595397949219	5.986083984375	6.48380327224731	6.26665496826172	6.03594732284546	6.54836463928223	6.13222455978394	6.03536367416382	6.30781173706055	6.60546875	6.40473508834839	6.09938430786133	6.68712854385376	6.19370460510254	6.11392211914063	6.57217454910278	6.30295610427856	6.27507829666138	7.53187465667725	6.00617837905884	6.55357980728149	6.21520280838013	6.33583879470825	5.77238750457764	6.02116584777832			7	7	7	31.8	31.8	31.8	25.387	0	29.677	619500000	19	0.00813205	0.994436	-0.00311398	-0.0234464	P02743
7.75996208190918	7.7049994468689	7.62044858932495	8.09541320800781	7.7933783531189	7.45518016815186	8.02267551422119	7.92710828781128	7.7304105758667	7.64858436584473	7.32764482498169	7.66105508804321	7.81058216094971	7.54034185409546	7.82040500640869	7.4025707244873	7.89892816543579	7.73515176773071	7.75276279449463	7.65389728546143	8.26552486419678	7.85820007324219	7.65468645095825	8.19384765625	7.95928478240967	7.78260183334351	7.99064064025879	7.56799030303955	7.7464394569397	8.1810998916626	7.47280025482178	8.00358963012695			7	7	7	28.6	28.6	28.6	26.016	0	43.458	10297000000	191	0.714891	0.462715	0.115696	1.33228	P02745;X6RLJ0
8.16322135925293	8.40420055389404	8.2116813659668	8.48318767547607	8.13770198822021	7.85814619064331	8.17289447784424	8.2824182510376	8.25202751159668	8.10595321655273	7.67048692703247	8.20240688323975	8.27719688415527	7.85440301895142	8.57627201080322	7.79422283172607	8.27930164337158	8.26761722564697	8.17076015472412	8.25748634338379	8.86306667327881	8.38365364074707	8.12110042572021	8.66524314880371	8.45724582672119	8.46176815032959	8.60847282409668	8.08607482910156	7.91609573364258	8.49217319488525	8.01275253295898	8.55754375457764			7	7	7	36.3	36.3	36.3	25.773	0	176.04	29005000000	284	0.995068	0.338064	0.168599	1.69131	P02747
8.7154016494751	8.88825225830078	8.85081195831299	8.99433898925781	8.79230785369873	8.24866008758545	8.75895690917969	9.08192348480225	8.82082557678223	9.0329008102417	8.49171161651611	8.88756656646729	8.41835117340088	8.29598426818848	8.92776012420654	8.70576953887939	8.9167537689209	8.2153205871582	8.27195739746094	8.87646579742432	9.08464813232422	8.40320587158203	8.59946823120117	9.33657932281494	9.02681922912598	8.94152641296387	9.07736778259277	8.57855892181396	8.34633350372314	8.35631275177002	8.76401138305664	8.49482250213623	+	IPF_Ktr	27	27	27	50.6	50.6	50.6	63.173	0	323.31	73318000000	812	6.22586	0.000333333	0.477	6.30613	P02748;CON__Q3MHN2;REV__Q4AC99;Q96BY6
9.60247230529785	9.87368679046631	9.62236976623535	9.64139461517334	9.53313636779785	8.86978912353516	9.80398273468018	9.7396354675293	9.4820442199707	9.55063152313232	9.06505680084229	9.75900268554688	8.87691593170166	9.02308750152588	9.40866374969482	9.44268321990967	9.56877613067627	9.12810802459717	9.08105945587158	9.75283145904541	9.82058238983154	9.33197402954102	9.12502574920654	9.48816967010498	9.67996406555176	9.40657424926758	9.62086486816406	9.30157279968262	8.80875778198242	9.19708728790283	9.55162048339844	9.43317794799805	+	IPF_Ktr	20	20	20	65.8	65.8	65.8	38.298	0	323.31	334770000000	1012	5.50342	0.000705882	0.457631	5.71072	P02749;J3QRN2;J3QLI0;J3KS17;CON__P17690
8.79092502593994	8.97883796691895	9.38608837127686	9.13055896759033	8.92989921569824	8.77449512481689	8.94027233123779	9.10373497009277	9.04422569274902	9.28275775909424	8.98529148101807	8.97146129608154	8.98674488067627	8.79274845123291	8.63636779785156	9.33715915679932	8.89976024627686	8.93091297149658	8.45206260681152	8.90243244171143	9.21811485290527	8.86703681945801	8.91722679138184	9.16743564605713	9.07914543151855	9.19443130493164	9.05053424835205	9.01573657989502	8.6045503616333	8.72754096984863	8.8019380569458	8.93702125549316			12	12	12	47.8	47.8	47.8	38.177	0	293.84	120040000000	675	1.40389	0.197754	0.162461	2.15331	P02750
9.52835083007813	9.66077995300293	9.43795680999756	9.82338905334473	9.29468631744385	9.14285850524902	9.47433280944824	9.81046772003174	9.72904300689697	9.76877117156982	9.20825290679932	9.58242702484131	9.24216842651367	9.08346652984619	10.0461435317993	9.36891841888428	9.7177038192749	8.63774013519287	8.80907440185547	9.83578586578369	9.59189891815186	9.49259281158447	8.98680305480957	9.95329570770264	10.107006072998	9.37086486816406	10.0280418395996	9.61603450775146	9.10359859466553	9.35707664489746	9.47465324401855	9.09370136260986	+	IPF_Ktr	106	106	96	57.2	57.2	51.1	262.62	0	323.31	455620000000	3071	4.87607	0.00157778	0.527769	5.19841	P02751;H0Y7Z1
8.85068893432617	8.89725875854492	8.7230863571167	8.66700458526611	8.57854747772217	8.43678283691406	8.92880535125732	9.08600330352783	8.7635555267334	8.84792995452881	8.54924869537354	8.99620056152344	8.41828441619873	8.36481380462646	8.8741455078125	8.74726390838623	8.84732627868652	8.34090042114258	8.30788135528564	9.1627140045166	8.93986320495605	8.32678604125977	8.48412895202637	8.79355335235596	8.6581449508667	8.6298885345459	8.82172966003418	8.78695011138916	8.0222635269165	8.68982410430908	8.89108562469482	8.82140254974365			12	12	12	74.9	74.9	74.9	22.974	0	257.45	59827000000	526	2.18486	0.0660403	0.255153	2.92312	Q5VY30;P02753
8.89854431152344	9.14986515045166	8.94121360778809	8.96051788330078	8.69047069549561	8.37103080749512	9.22031688690186	9.2100772857666	8.82797622680664	8.97674465179443	8.34384155273438	8.93240737915039	8.49363899230957	8.25345897674561	8.87955474853516	8.82165718078613	8.8726110458374	8.44930839538574	8.45924186706543	9.09548282623291	9.23724174499512	8.70138645172119	8.65034675598145	9.27749443054199	8.96444320678711	8.95322799682617	9.14223289489746	8.76953983306885	8.2281436920166	8.56608390808105	8.94489192962646	8.68663597106934	+	IPF_Ktr	17	17	16	52.3	52.3	50.3	38.999	0	225.42	88201000000	694	5.23631	0.00101449	0.446892	5.49228	P02760;S4R471;S4R3Y4
10.0259609222412	10.2866134643555	10.1659860610962	10.0727272033691	9.81599617004395	9.67167282104492	10.1766986846924	10.3638000488281	10.0671453475952	10.1553659439087	10.0343074798584	10.4117374420166	9.65961170196533	9.72498035430908	10.0149402618408	10.1287870407104	10.0805902481079	9.88912200927734	9.70384979248047	10.3469200134277	10.0835027694702	9.87787818908691	10.1530523300171	10.2187719345093	10.1718139648438	10.1849756240845	9.93400287628174	9.94802665710449	9.58040046691895	9.83785343170166	10.0175762176514	9.92981243133545	+	IPF_Ktr	16	9	9	61.7	35.8	35.8	23.511	0	323.31	1375600000000	1277	2.83302	0.0244874	0.243962	3.50203	P02763
9.4898042678833	9.72094440460205	9.36085796356201	9.64138507843018	9.52388954162598	9.08909225463867	9.50831413269043	9.9899787902832	9.54169178009033	9.62091636657715	9.09867858886719	9.78831005096436	9.21945381164551	9.06107521057129	9.55976295471191	9.4389533996582	9.48194408416748	9.41787052154541	9.21178817749023	9.71479892730713	9.75176429748535	9.39091777801514	9.39417171478271	9.82204341888428	9.19069576263428	9.30364990234375	9.67141342163086	9.33276176452637	9.24445056915283	9.28092002868652	9.63182926177979	9.38226890563965	+	IPF_Ktr	13	13	10	50.4	50.4	46.9	39.324	0	323.31	419370000000	997	4.09101	0.00422378	0.314297	4.55716	P02765;C9JV77
9.28593921661377	9.6641149520874	9.52088928222656	9.27877616882324	9.28007698059082	8.98561096191406	9.5922212600708	9.71228790283203	9.00894069671631	9.36316013336182	8.79556751251221	9.62644290924072	8.87489318847656	8.84010601043701	9.34058284759521	9.53956508636475	8.98638248443604	8.99358177185059	8.86200046539307	9.64769554138184	9.4057559967041	8.90389251708984	9.42660903930664	9.28584957122803	9.38705158233643	9.67785358428955	9.28746604919434	9.58868598937988	8.86931991577148	9.11707210540771	9.31310749053955	9.35616016387939			16	16	16	76.2	76.2	76.2	15.887	0	323.31	267750000000	922	2.06114	0.0796331	0.278579	2.80775	P02766;A0A087WT59;A0A087WV45
8.52378559112549	8.90067291259766	8.55431938171387	8.49295616149902	8.34809017181396	6.13925361633301	8.52542018890381	8.70730590820313	8.54280090332031	8.55264377593994	6.44310140609741	9.04391193389893	7.90920829772949	8.31247329711914	8.5764102935791	8.33716011047363	8.548020362854	8.46970462799072	8.18875980377197	8.70828533172607	8.62344551086426	8.50163459777832	8.32180595397949	8.82557582855225	8.45897006988525	8.42737293243408	8.52513599395752	6.31172132492065	8.32870578765869	6.46808004379272	8.57338237762451	8.69623374938965	+	IPF_Ktr	40	2	2	84.2	7.6	7.6	52.963	0	37.783	38670000000	103	4.21345	0.00344569	1.04788	4.65753	P02774
7.7044849395752	7.78356790542603	8.00569534301758	7.91928195953369	8.18859100341797	7.81929397583008	7.6183934211731	7.95828676223755	8.08425426483154	7.95556735992432	8.14345169067383	8.12319850921631	7.91966915130615	7.82571792602539	7.76771211624146	7.803307056427	8.05918502807617	8.14207649230957	8.21492290496826	7.85873556137085	8.40869808197021	8.05434513092041	8.13094425201416	8.20295143127441	8.10452079772949	8.14578628540039	7.84153461456299	8.04308700561523	7.79171848297119	7.69681072235107	8.36871433258057	8.16619300842285			22	22	22	35.8	35.8	35.8	84.87	0	97.689	13761000000	277	0.108589	0.899534	-0.0216471	-0.283458	P02786;G3V0E5;H7C3V5;F8WBE5
11.0439119338989	11.225076675415	10.9810476303101	11.0874261856079	10.9169855117798	10.665431022644	10.9067659378052	11.3165369033813	11.1831274032593	10.9883623123169	10.6701250076294	11.267523765564	10.6331253051758	10.6106491088867	11.0392160415649	10.8568077087402	11.0508050918579	10.9335079193115	10.8851690292358	11.2322082519531	11.2110939025879	10.7753267288208	11.0088129043579	11.2670078277588	11.2227945327759	11.086573600769	11.0163230895996	10.9702863693237	10.5563144683838	10.7311134338379	11.1338901519775	11.0695943832397	+	IPF_Ktr	95	95	86	84.4	84.4	75.2	77.063	0	323.31	12009000000000	11561	2.87158	0.0231129	0.24427	3.53542	P02787;C9JVG0;H7C5E8;F8WCI6;F8WEK9;F8WC57;CON__Q2HJF0
10.1768436431885	10.6049165725708	10.4443101882935	10.5018939971924	10.2164030075073	10.0082168579102	10.2474575042725	10.5061798095703	10.4090871810913	10.3288078308105	10.0838603973389	10.5018529891968	9.99822044372559	9.94566059112549	10.206205368042	10.3329029083252	10.2403249740601	10.2428398132324	10.0540380477905	10.4475612640381	10.5725002288818	10.1162757873535	10.4293489456177	10.4641761779785	10.565092086792	10.3999681472778	10.2319030761719	10.1851453781128	9.83638095855713	10.0430088043213	10.3976621627808	10.2423677444458	+	IPF_Ktr	41	41	41	76.2	76.2	76.2	51.676	0	323.31	2526600000000	4335	2.80409	0.0257361	0.228943	3.47692	P02790;Q9BS19
6.1738715171814	6.63372087478638	6.13672065734863	6.49260425567627	6.59391689300537	6.26012277603149	6.22275733947754	6.10015869140625	6.4465708732605	6.78724813461304	7.09433126449585	7.11644172668457	7.52609348297119	6.17167186737061	7.05484294891357	5.6539511680603	6.81946516036987	6.98028516769409	7.70351505279541	6.34186840057373	6.37897109985352	6.66885614395142	7.21359729766846	6.41438055038452	7.68209075927734	6.98305654525757	6.87902116775513	8.21521472930908	6.83820009231567	7.6700325012207	6.62964105606079	6.83261108398438			11	11	3	68.3	68.3	14.4	40.799	0	57.361	2340300000	61	2.25161	0.0593396	-0.57364	-2.98461	P02812;A0A0G2JMN8;A0A0G2JM13;A0A0G2JR74
7.09166717529297	7.05568408966064	6.7401180267334	7.13924932479858	7.3190016746521	6.80935096740723	6.60146236419678	7.31414127349854	6.96649837493896	7.20422840118408	6.98004865646362	6.972327709198	6.72669458389282	6.31532430648804	7.41700649261475	6.099205493927	6.96457529067993	7.04036474227905	6.87187051773071	6.31316518783569	6.32293272018433	7.01924085617065	6.248046875	6.78120756149292	7.06400871276855	6.65092897415161	7.14107322692871	7.04528379440308	7.18046998977661	6.93559789657593	6.90809345245361	7.19719791412354			4	4	4	30.6	30.6	30.6	16.55	0	8.4652	1064400000	31	0.373962	0.686352	0.104217	0.812854	P03950
8.88485240936279	8.39201068878174	8.83176136016846	8.58924579620361	9.06595325469971	8.94534587860107	8.64661979675293	9.10782051086426	9.02571582794189	8.6048412322998	8.88488006591797	8.61752414703369	9.02812385559082	9.35972213745117	8.75728225708008	8.29192352294922	9.20833396911621	9.61855030059814	9.33835697174072	8.75978088378906	8.54514598846436	9.31601238250732	8.55170631408691	8.7398099899292	8.80095767974854	8.82887268066406	8.70668411254883	8.48361587524414	9.82420444488525	9.05564594268799	8.95441627502441	8.97419834136963			13	13	13	66.7	66.7	66.7	14.326	0	295.91	121910000000	709	0.777229	0.431851	-0.183116	-1.41619	P03973
8.57514190673828	8.88577365875244	8.84922313690186	8.98156452178955	8.3558349609375	7.5553240776062	8.46453380584717	8.87235450744629	8.44046783447266	8.77229976654053	8.06944561004639	8.56926822662354	8.14817047119141	8.24246692657471	8.52558898925781	7.97051429748535	8.66311645507813	8.36518859863281	8.13376235961914	8.59583759307861	8.79915428161621	8.52633953094482	8.0873908996582	8.76169490814209	8.26876544952393	8.39558887481689	8.87970924377441	8.25599575042725	8.15515422821045	8.37910556793213	8.56689643859863	8.18281364440918	+	IPF_Ktr	23	23	23	54.6	54.6	54.6	67.033	0	323.31	44350000000	559	4.19159	0.00350183	0.443253	4.63963	P04003;A6PVY5;F2Z2V7;CON__Q28065
8.80927658081055	8.97239303588867	8.72510242462158	8.84668922424316	8.61465454101563	8.68009090423584	8.93395233154297	8.99844264984131	8.94747829437256	8.70737457275391	8.61689567565918	8.92132759094238	8.41954231262207	8.31128787994385	8.9104700088501	8.52451324462891	8.86291217803955	8.55991840362549	8.42385196685791	9.09237003326416	9.21002388000488	8.53487586975098	8.70677757263184	9.19024753570557	8.88283157348633	8.7726001739502	8.97017002105713	8.7044506072998	8.29094696044922	8.46017551422119	8.69798755645752	8.71127605438232	+	IPF_Ktr	21	21	21	39.5	39.5	39.5	54.305	0	111.89	83130000000	580	2.97374	0.0200913	0.277693	3.62343	P04004;F5GX75;CON__Q3ZBS7;H0YJW9
8.43670272827148	8.55661582946777	8.38856315612793	8.1713171005249	8.37941455841064	8.48462677001953	8.38289928436279	8.31850147247314	8.38834953308105	8.67560386657715	8.60137557983398	8.75332260131836	7.60998916625977	8.37509632110596	8.65153026580811	8.67713260650635	8.65148162841797	8.34970474243164	8.71385955810547	8.38945007324219	8.20463562011719	8.82365036010742	8.01552772521973	8.32692909240723	8.46743011474609	8.32615184783936	8.38740730285645	8.496901512146	8.27544975280762	8.41808605194092	8.51873779296875	8.11424350738525			30	30	30	69.1	69.1	69.1	59.755	0	323.31	34888000000	445	0.9378	0.362527	0.143481	1.62139	P04040
6.80931711196899	6.90849018096924	6.81932067871094	6.40408945083618	7.13687896728516	6.75029230117798	7.03933477401733	6.54267597198486	7.04285097122192	6.5398325920105	7.06141471862793	7.06427097320557	6.59008359909058	7.07834815979004	6.7915153503418	7.39877319335938	6.72587060928345	6.94308376312256	6.97212886810303	6.8360390663147	7.23436546325684	7.35568141937256	6.95604848861694	7.05679035186768	6.68710708618164	6.98605012893677	5.83377599716187	7.0478196144104	6.72143983840942	6.6678638458252	7.21666717529297	7.07903623580933			7	7	7	15.7	15.7	15.7	53.688	0	19.728	2079900000	34	0.147922	0.875518	-0.0441057	-0.373584	P04066
8.81265258789063	8.61596012115479	8.59122085571289	8.67930030822754	8.80822467803955	8.95386123657227	8.81172275543213	8.65178203582764	8.72162055969238	8.73302841186523	9.0031156539917	8.72935962677002	8.99078273773193	8.90061283111572	8.92927551269531	8.72068023681641	8.78151798248291	8.88654136657715	8.88425731658936	8.68588542938232	8.44423198699951	8.63443660736084	8.82821464538574	8.47957515716553	8.69899654388428	8.64370918273926	8.79140281677246	8.77445125579834	9.05484294891357	8.85316848754883	8.67503547668457	8.75358295440674	+	IPF_Ktr	30	30	26	86.8	86.8	77.2	39.42	0	323.31	71221000000	762	3.04173	0.0181191	-0.169474	-3.68167	P04075;J3KPS3;H3BQN4;H3BPS8;H3BUH7;H3BR04;H3BMQ8;H3BU78;H3BR68
8.5952320098877	8.75732803344727	8.11092662811279	8.4657096862793	8.81570434570313	9.05022525787354	8.31685066223145	8.32362365722656	8.48032283782959	8.10260486602783	8.92217540740967	8.50697803497314	8.51973628997803	8.98501777648926	8.84303379058838	8.13722705841064	8.24615383148193	8.76725959777832	9.15591239929199	8.27653026580811	8.4334659576416	8.5666971206665	8.01753425598145	7.82359170913696	8.39644336700439	8.47910022735596	8.48956489562988	8.85643291473389	8.25937843322754	8.94725227355957	8.78729057312012	8.62321853637695	+	IPF_Ktr	8	8	8	83.7	83.7	83.7	11.139	0	163.77	42288000000	222	2.72768	0.0285809	-0.365669	-3.41031	P04080;A0A1W2PQG6;A0A1W2PS52
8.86965370178223	8.67309474945068	8.65113258361816	8.52022171020508	8.67637348175049	9.34350681304932	8.96299362182617	8.3835277557373	8.47716426849365	8.89664173126221	9.23562908172607	8.64869213104248	9.73561477661133	9.55783176422119	8.77545738220215	8.75071620941162	8.71115779876709	8.92368984222412	9.35698127746582	8.70305919647217	8.46011543273926	8.97934341430664	9.36438179016113	8.50409030914307	8.74726390838623	8.48838138580322	8.70071220397949	9.32645893096924	9.5198802947998	9.33529758453369	8.61547660827637	8.89736843109131	+	IPF_Ktr	31	31	31	74.3	74.3	74.3	38.714	0	323.31	144490000000	813	6.27192	0.000290909	-0.593351	-6.3444	P04083;Q5T3N1;Q5T3N0
7.80332040786743	6.58570861816406	8.24099826812744	7.59726715087891	8.65423393249512	7.55035066604614	8.47316551208496	6.98529148101807	7.9702353477478	7.55281400680542	8.51961803436279	8.51615142822266	6.88491439819336	6.19926118850708	8.51255130767822	7.44569778442383	8.1878023147583	6.37535285949707	7.68449544906616	8.4258279800415	8.76356315612793	8.23600769042969	7.30556631088257	8.42291831970215	8.16714000701904	8.80168533325195	8.38125991821289	8.48195838928223	6.15633726119995	7.13010835647583	8.05823612213135	7.54757785797119			177	177	177	49.1	49.1	49.1	515.6	0	323.31	34172000000	695	1.53178	0.168784	0.629271	2.28747	P04114;A8MUN2;CON__ENSEMBL:ENSBTAP00000032840
9.21740531921387	9.56958484649658	9.29074668884277	9.39572811126709	9.09265041351318	9.05815982818604	9.12443923950195	9.56942081451416	9.0364294052124	9.34953022003174	8.91132259368896	9.24007511138916	9.13344287872314	8.7473030090332	9.52976417541504	9.30693912506104	9.07481670379639	8.96355628967285	8.81101131439209	9.50613975524902	9.45527172088623	9.19119930267334	8.86420822143555	9.3861780166626	9.40253639221191	9.15869426727295	9.36830520629883	9.16952705383301	8.61600303649902	9.04426574707031	9.27873039245605	9.0500316619873	+	IPF_Ktr	26	26	26	50.7	50.7	50.7	59.578	0	323.31	209730000000	1211	3.47273	0.0098708	0.304744	4.04571	P04196
8.67537498474121	5.71657466888428	7.97703266143799	8.69652271270752	8.57584571838379	6.60077714920044	8.10775279998779	8.382737159729	7.95824861526489	7.99476146697998	6.77162647247314	7.06084871292114	7.36651611328125	6.02633380889893	8.35922813415527	8.52733325958252	8.41715621948242	8.08689308166504	7.91436958312988	8.37339019775391	8.36501979827881	7.81426763534546	7.55744695663452	8.61062812805176	8.10547637939453	7.91018152236938	8.58584403991699	6.07094526290894	6.2149806022644	5.80939388275146	7.98920965194702	8.21170806884766	+	IPF_Ktr	3	3	1	21.4	21.4	7.7	12.451	0	7.2705	19040000000	89	2.44921	0.0433589	0.977418	3.1638	P04211
9.42076396942139	9.80492305755615	9.34660720825195	9.63838958740234	9.38737201690674	9.22141456604004	9.58630561828613	9.83553886413574	9.61021327972412	9.61219024658203	9.30438327789307	9.72372627258301	8.83843994140625	9.11085891723633	9.53092956542969	9.53550910949707	9.50252246856689	9.20316886901855	9.1807279586792	9.79578304290771	9.85293102264404	9.37562656402588	9.31489944458008	9.77786159515381	9.67796230316162	9.64680576324463	9.49319267272949	9.5435962677002	8.87081336975098	9.29819774627686	9.60989284515381	9.39527416229248	+	IPF_Ktr	24	24	23	63.8	63.8	63.8	54.253	0	323.31	352680000000	1229	3.63871	0.0076	0.333261	4.18398	P04217;M0R009
6.15941476821899	7.08838415145874	6.49581670761108	6.61370515823364	7.52077150344849	7.30278539657593	6.22643327713013	7.04277229309082	7.06239414215088	6.45602035522461	6.47480297088623	7.25654935836792	6.13404512405396	6.88778018951416	6.05536031723022	5.91603136062622	7.00911092758179	7.91927146911621	6.86582040786743	6.22128057479858	6.21078634262085	6.94796276092529	7.11925601959229	6.23351335525513	6.87789535522461	5.88328218460083	6.29541969299316	6.52329540252686	6.88939714431763	6.71537637710571	6.77909135818481	7.36730003356934			5	5	5	23.6	23.6	23.6	33.515	0	7.1519	1153600000	15	1.07743	0.300738	-0.329092	-1.78928	P04233;H0YBZ2;E7EQJ3;H0YBZ8;E7ESL3
8.90389251708984	8.65995407104492	8.94195365905762	8.73824882507324	8.95795631408691	8.96005630493164	8.82527637481689	8.54968929290771	8.94100475311279	8.91871738433838	9.33929252624512	8.88713359832764	9.04489231109619	8.95423793792725	8.98716068267822	8.90266132354736	8.95710945129395	8.87703704833984	9.15657901763916	8.85744667053223	8.55939197540283	8.9813928604126	9.20019340515137	8.45272159576416	8.92916297912598	8.8277759552002	8.90308952331543	8.95829582214355	8.92055130004883	9.00612354278564	8.71553516387939	9.08231830596924	+	IPF_Ktr	23	23	23	80	80	80	36.053	0	323.31	109400000000	625	3.35788	0.0113446	-0.225274	-3.94947	P04406;E7EUT5
7.14789247512817	6.92284488677979	6.79115724563599	6.6363525390625	7.00774765014648	7.35401248931885	7.0518856048584	6.28889274597168	6.91495656967163	6.41045427322388	7.59404993057251	6.01634407043457	7.17791128158569	7.38587427139282	6.90389251708984	6.31582832336426	7.27088832855225	7.04340171813965	7.0229640007019	7.01178169250488	6.44445037841797	6.86036491394043	7.1546368598938	6.81686401367188	7.04614400863647	6.63028526306152	7.06970500946045	7.09968042373657	7.30550193786621	7.10615682601929	6.87796974182129	7.12522077560425	+	IPF_Ktr	8	8	8	20.9	20.9	20.9	51.657	0	28.409	1222700000	55	2.84729	0.0239767	-0.399927	-3.5144	P04424;F8W943
7.8697304725647	7.80538511276245	7.86734390258789	8.17096519470215	7.71191692352295	7.17617797851563	7.23741817474365	7.73665142059326	7.87100648880005	7.74300003051758	7.36589956283569	8.15390586853027	6.75136375427246	7.37469339370728	7.58910036087036	8.22183132171631	8.01072406768799	7.39741849899292	7.82799577713013	7.63638734817505	7.67434644699097	7.61879062652588	7.20763444900513	8.07754993438721	7.747474193573	8.02114772796631	8.03350448608398	7.20420122146606	6.99068975448608	7.1324520111084	8.13890266418457	7.64331436157227	+	IPF_Ktr	3	3	3	29.1	29.1	29.1	12.618	0	274.74	7379500000	140	3.95878	0.00479479	0.506784	4.44851	P04430
8.8766622543335	8.81770420074463	8.8797550201416	9.18423748016357	8.35094547271729	7.96375465393066	8.69169998168945	8.90215492248535	9.05656147003174	8.80163669586182	7.85068893432617	9.18839454650879	7.68287563323975	8.5468635559082	8.51442813873291	8.59456920623779	8.9898853302002	8.39571094512939	8.68787670135498	8.8450231552124	8.53626823425293	8.72741889953613	8.09163188934326	9.32598781585693	8.44045257568359	8.89390087127686	8.58065128326416	8.11263847351074	8.14869499206543	8.69338417053223	8.98075771331787	8.49222946166992	+	IPF_Ktr	4	4	4	52.2	52.2	52.2	12.575	0	95.556	56791000000	201	4.02856	0.00443709	0.535861	4.50589	P04433;A0A0A0MRZ8
8.28425025939941	8.70530796051025	9.03088283538818	8.48682689666748	8.57182502746582	8.42007160186768	8.4036865234375	8.47693347930908	8.84540176391602	8.82506847381592	8.69729042053223	8.95875453948975	8.70337772369385	8.97638702392578	9.61837196350098	8.61911392211914	8.63192081451416	8.74569129943848	9.01042747497559	8.70085906982422	8.48418617248535	9.01000308990479	8.66754627227783	8.28379821777344	8.64893531799316	8.71372604370117	8.3931360244751	9.83259868621826	8.78478145599365	9.28996753692627	8.96182918548584	8.36956787109375			34	34	34	75.9	75.9	75.9	57.767	0	323.31	123750000000	847	0.675386	0.483768	-0.169493	-1.27768	P04745;P19961;P04746;Q5T085;H7BZQ8;CON__Q3MHH8;Q5T084;C9J2Z5;C9JWK7
8.51325798034668	8.30187606811523	8.17975234985352	8.00393390655518	8.14295196533203	8.60854721069336	8.68391990661621	7.86797380447388	8.10897064208984	7.75747966766357	8.39102363586426	8.18227195739746	8.22240447998047	8.58002376556396	8.18881607055664	8.04418659210205	8.27005004882813	8.64559936523438	8.623703956604	8.06922435760498	7.80738639831543	8.00195026397705	8.3769416809082	7.57517623901367	8.19097518920898	8.28481388092041	7.95296669006348	8.26387310028076	8.48685550689697	8.5140962600708	8.10758304595947	8.76203346252441	+	IPF_Ktr	15	15	15	86.3	86.3	86.3	22.782	0	178.73	21483000000	284	3.65908	0.00739496	-0.37508	-4.2009	P04792;F8WE04;C9J3N8
6.79949903488159	6.82508182525635	6.88276338577271	6.00452518463135	6.95013618469238	6.96050405502319	6.24966144561768	6.1147289276123	6.71202659606934	7.24529075622559	7.15657949447632	6.96213245391846	7.2089786529541	6.95030164718628	7.0779128074646	7.09523916244507	7.18935012817383	6.65323162078857	7.10540819168091	6.90020322799683	6.90615701675415	7.63801956176758	7.07678604125977	7.13200330734253	6.39891624450684	6.86446380615234	7.0652060508728	7.14854097366333	6.78697156906128	7.22523164749146	6.91957998275757	5.81785154342651			10	10	10	22.3	22.3	22.3	65.335	0	24.079	1337000000	48	0.221613	0.808758	-0.0794383	-0.529543	P04839
7.81698989868164	7.90331792831421	8.00855731964111	7.68037176132202	7.87910747528076	7.96719217300415	7.90523433685303	7.40193462371826	7.84767150878906	7.99550342559814	7.98908042907715	7.97869634628296	7.99063634872437	8.19719791412354	7.95205116271973	7.90154027938843	8.01405811309814	8.0731315612793	8.16378688812256	7.78996133804321	7.59986114501953	8.11270523071289	8.00436401367188	7.58943557739258	7.25652551651001	7.79958152770996	7.79840898513794	7.9549560546875	8.15812110900879	8.11634159088135	7.93567848205566	7.8136944770813			21	21	13	65.9	65.9	42.8	40.45	0	136.03	10098000000	272	1.88829	0.103209	-0.194069	-2.64308	P04899;P11488;P09471;P19087;A8MTJ3;H3BTM2;A0A1W2PP38
7.4334979057312	7.08361005783081	6.76281833648682	6.38600540161133	7.33272123336792	7.36421298980713	7.58562994003296	6.1894383430481	7.12518835067749	7.05979061126709	7.47444915771484	7.27563381195068	7.3848729133606	7.56011009216309	7.6942892074585	7.00108432769775	7.19437551498413	7.26909255981445	7.51312446594238	7.23039770126343	7.32768583297729	7.06164073944092	7.14385747909546	6.43771076202393	6.04829931259155	6.33311653137207	7.42471837997437	7.28173780441284	7.45321130752563	7.54878234863281	7.18842220306396	7.44177389144897			11	11	11	13	13	13	112.89	0	32.777	1894100000	50	1.67612	0.138609	-0.369597	-2.43439	P05023;M0R116;A0A0A0MT26;P13637;B1AKY9;P50993;H0Y7C1;Q13733;P20648;P54707;M0QXF2
7.81005764007568	8.32986545562744	7.60176658630371	7.95073461532593	8.16929244995117	8.48190116882324	7.77694797515869	7.9442310333252	7.59263181686401	6.87659311294556	7.12007999420166	6.70039224624634	7.35827779769897	7.68993902206421	7.23794555664063	6.37834405899048	7.3811149597168	8.10900497436523	7.85075664520264	7.64070987701416	6.91958522796631	8.10714244842529	8.77794170379639	6.49872636795044	6.81091117858887	8.496901512146	6.88507843017578	7.67202377319336	7.55948781967163	8.19923400878906	7.46533823013306	7.50569248199463			24	20	20	56.7	53.2	53.2	56.381	0	201.3	8007300000	246	1.16041	0.270949	-0.415858	-1.88523	P05091;F8VP50;S4R3S4
9.16112804412842	9.16494750976563	9.35127449035645	8.83821296691895	9.10195350646973	8.43469619750977	8.86166000366211	8.58376502990723	8.08682250976563	9.17912101745605	9.32633590698242	9.60112571716309	9.16037845611572	9.21444606781006	9.27399635314941	9.54227733612061	8.61937522888184	8.86755561828613	8.17894840240479	9.03869915008545	7.04840278625488	9.62538433074951	8.85073184967041	8.97151279449463	8.72666168212891	8.50878524780273	8.88194942474365	9.21856212615967	9.39579772949219	8.70816612243652	8.69197368621826	7.54389429092407			18	18	18	91.4	91.4	91.4	10.834	0	323.31	224350000000	742	0.359631	0.69624	0.170302	0.787987	P05109
7.46101808547974	7.19407033920288	6.87078428268433	7.24331092834473	6.89395570755005	7.39870357513428	7.22742366790771	7.70186138153076	7.21098709106445	7.37905168533325	7.29580879211426	7.26126289367676	7.1362133026123	6.7787299156189	7.35485744476318	7.68743085861206	6.38889837265015	6.83271312713623	6.03270387649536	7.72706127166748	7.49972820281982	7.14376401901245	6.97872352600098	6.20316028594971	7.3294792175293	7.32275676727295	7.39866924285889	7.26280689239502	6.05461645126343	6.33789682388306	7.21987247467041	7.35943698883057			11	11	11	31.3	31.3	31.3	45.674	0	36.542	2759300000	58	0.720119	0.46049	0.230173	1.33942	P05154;G3V5Q9;G3V2M1;G3V264;G3V482;G3V265;G3V5I3;G3V4B4;G3V3F5
9.3769416809082	9.69794368743896	9.65739059448242	9.68610858917236	9.53008460998535	9.59929370880127	9.51794719696045	9.67194080352783	9.55984687805176	9.41415405273438	9.37925148010254	9.36802673339844	9.30762481689453	9.43493556976318	9.51315116882324	9.37467479705811	9.70516204833984	9.92056179046631	9.40962886810303	9.49162769317627	9.96184825897217	9.35355091094971	9.81209754943848	9.60063552856445	9.77444362640381	9.94137763977051	9.52858257293701	9.677734375	9.33611965179443	9.60701560974121	9.41745471954346	9.44502830505371			26	26	26	46.4	46.4	46.4	55.154	0	323.31	447290000000	1584	0.0399863	0.958628	0.00791068	0.111402	P05155;H9KV48;E9PGN7;H0YCA1;CON__P50448
7.56143522262573	7.77052783966064	7.60124492645264	7.54288768768311	7.31991767883301	6.80314970016479	7.97312784194946	7.72274923324585	7.52050971984863	7.7503924369812	7.15557909011841	7.60844039916992	7.25095653533936	6.78256559371948	7.74201011657715	7.49550247192383	7.12684535980225	5.57000875473022	6.71206855773926	7.77439308166504	7.70056533813477	7.45800304412842	7.01485633850098	7.93367958068848	7.57769870758057	7.51756525039673	7.89189958572388	7.2510781288147	6.22056913375854	7.09597110748291	7.41050720214844	7.19484710693359	+	IPF_Ktr	12	12	12	23.8	23.8	23.8	75.51	0	32.057	3871400000	112	3.80879	0.00589157	0.672368	4.32486	P05160
7.9034481048584	8.22757816314697	8.20658302307129	7.06985282897949	8.52001190185547	7.35470390319824	7.81767749786377	7.12077140808105	7.09482049942017	8.63701915740967	8.82365703582764	9.38365364074707	8.20900535583496	8.47198104858398	8.43667125701904	9.18985557556152	7.65168476104736	7.97949838638306	7.71747922897339	8.48458480834961	6.89262866973877	9.2630443572998	7.42975234985352	7.92308330535889	7.41565752029419	6.40832471847534	8.59627819061279	8.39273166656494	7.95789432525635	8.37650394439697	8.67880916595459	6.70559024810791			50	50	45	57	57	52.9	83.868	0	323.31	57084000000	511	0.125924	0.892278	0.0939066	0.323847	P05164;J3QSF7
8.23781967163086	8.15554904937744	8.35297298431396	8.52757835388184	8.38237762451172	7.7267599105835	8.21327877044678	8.30603885650635	8.48915672302246	8.69457054138184	7.96690654754639	8.26843738555908	8.083251953125	7.97606563568115	8.6254768371582	8.2070951461792	8.28404712677002	8.3732795715332	8.15063381195068	8.45948314666748	8.25875663757324	8.15618515014648	8.08689308166504	8.33328628540039	8.19989204406738	8.08310794830322	8.64496040344238	8.25587558746338	7.9002685546875	8.1298828125	8.22788715362549	8.15639781951904	+	IPF_Ktr	23	23	22	46.9	46.9	45.6	57.304	0	159.45	22591000000	412	2.46556	0.0424848	0.227961	3.17845	P05186;B1ANL0
6.77371311187744	6.70285272598267	6.78016090393066	6.29910945892334	6.7635178565979	6.69899606704712	6.73159694671631	5.52274322509766	6.32224035263062	6.34237146377563	6.51731252670288	6.91225147247314	6.42807197570801	6.75101709365845	6.6700325012207	6.2668194770813	6.03708124160767	6.2623553276062	6.7877721786499	6.05706119537354	6.27582502365112	5.8946213722229	6.56415700912476	6.69967794418335	6.24847364425659	6.1738486289978	6.02903509140015	6.11643552780151	6.94918966293335	6.76542282104492	6.31143856048584	6.13138341903687			5	5	5	15.6	15.6	15.6	36.112	0	6.778	231180000	11	0.365591	0.692531	-0.103944	-0.798368	P05198;H0YJS4;G3V4T5
8.79862308502197	9.05648517608643	9.05430698394775	8.94374656677246	8.96285247802734	8.83200359344482	8.68168449401855	9.00216579437256	9.26458168029785	9.08714199066162	8.65021991729736	9.25657367706299	8.58429718017578	9.00646591186523	9.08496952056885	8.7041072845459	8.99758338928223	9.27457332611084	8.7894115447998	9.02374649047852	9.10839557647705	8.79692840576172	8.97489833831787	8.91339015960693	9.04614353179932	8.82352638244629	9.00052070617676	8.98092079162598	8.98230743408203	9.04099750518799	9.1918420791626	9.31281185150146			22	22	22	45.7	45.7	45.7	57.825	0	246.85	105940000000	929	0.279048	0.762056	0.0454138	0.641671	P05362;K7EKL8;E7ESS4
6.96425008773804	6.58755207061768	5.95568323135376	6.21462154388428	6.31225681304932	6.41995334625244	7.0234169960022	6.95058393478394	6.01432800292969	6.22025203704834	7.04012727737427	6.96601486206055	6.53911733627319	7.01144361495972	7.00380516052246	6.23079442977905	6.93149852752686	5.9889121055603	7.11015176773071	6.42534828186035	6.30038785934448	6.33801651000977	6.06006383895874	6.33123445510864	6.53250408172607	6.17880344390869	6.74702453613281	7.08710670471191	6.32494878768921	7.26197624206543	6.24021100997925	6.28506565093994			1	1	1	14	14	14	11.514	0.0026316	3.349	680140000	18	0.675119	0.483495	-0.189776	-1.27731	P05386
7.10352993011475	6.68180179595947	6.07424592971802	6.83687448501587	7.56961965560913	6.18230056762695	7.17020320892334	7.27696704864502	7.5836296081543	6.65586805343628	6.29037952423096	6.78268766403198	6.44023180007935	7.30835103988647	7.38827896118164	6.63138294219971	6.79902315139771	6.7328200340271	7.22998905181885	6.86157608032227	6.82079219818115	7.00212287902832	6.74982118606567	6.83540534973145	7.11354207992554	6.68529367446899	7.37329816818237	7.25933122634888	6.91241884231567	6.66611528396606	7.20368528366089	6.69101095199585			4	4	4	31.8	31.8	31.8	14.787	0	8.5696	1224800000	68	0.872102	0.390258	0.215976	1.53917	S4R371;P05413;S4R3A2
7.54602432250977	6.98225784301758	6.4538631439209	6.1497974395752	7.10724401473999	7.65301942825317	7.51375007629395	6.5238208770752	6.60968923568726	6.43020677566528	7.54045438766479	5.926513671875	7.4671196937561	7.64655065536499	6.78443193435669	7.16465044021606	7.27639293670654	7.49405717849731	7.36351776123047	6.9477915763855	6.6708197593689	6.72945642471313	7.48596286773682	6.38785028457642	6.06365442276001	6.81927394866943	6.87548971176147	7.15542697906494	7.60789442062378	7.23428964614868	5.93406343460083	7.58826065063477	+	IPF_Ktr	16	16	16	34.8	34.8	34.8	46.836	0	70.446	1684900000	81	3.87167	0.00527044	-0.712642	-4.37675	P05455;E7ERC4;E9PGX9;E9PFL9
8.32518672943115	8.63675880432129	8.5321044921875	8.67776203155518	8.35243320465088	8.3453540802002	8.03666877746582	8.80018043518066	8.43635368347168	8.70252513885498	8.29203414916992	8.58621597290039	8.33086013793945	8.05956363677979	8.24256610870361	8.52587413787842	8.52871131896973	8.2926549911499	8.22523212432861	8.58581066131592	8.7323055267334	8.33949089050293	8.48540878295898	8.74289035797119	8.53123569488525	8.66548728942871	8.29041290283203	8.37562656402588	8.04119491577148	8.06501960754395	8.77235126495361	8.32746124267578			20	20	20	54.2	54.2	54.2	46.324	0	323.31	33870000000	565	2.21171	0.0633219	0.22392	2.94792	P05543;CON__Q9TT36
8.48715209960938	8.92379856109619	8.68153095245361	8.95107555389404	8.57248783111572	8.30272006988525	8.40613079071045	8.76147651672363	8.62467384338379	8.87057971954346	8.48575019836426	8.7084379196167	8.46526432037354	8.17707443237305	8.64273166656494	8.50603103637695	8.606520652771	8.23276710510254	8.24454879760742	8.9611120223999	9.15189075469971	8.56725025177002	8.46481704711914	9.05956363677979	8.3849983215332	8.8966588973999	8.94413661956787	8.69445610046387	8.07583904266357	8.4017276763916	8.6893892288208	8.37555408477783	+	IPF_Ktr	24	24	24	51.9	51.9	51.9	57.07	0	323.31	66329000000	669	3.01318	0.0189598	0.318871	3.65725	P05546;CON__ENSEMBL:ENSBTAP00000018574
7.24281454086304	7.09377193450928	6.94809007644653	7.63403367996216	7.11112785339355	6.692702293396	7.7394061088562	7.24983406066895	7.00851488113403	7.23681449890137	6.36594533920288	6.90960931777954	6.86840915679932	6.38694906234741	7.24241733551025	6.82672262191772	6.54493427276611	6.8618745803833	6.41055774688721	7.29808855056763	7.76542282104492	7.03382587432861	6.86406564712524	7.66019153594971	7.21963691711426	7.16331052780151	7.51898765563965	6.95715713500977	5.97661542892456	6.56944417953491	6.83064651489258	6.9885368347168	+	IPF_Ktr	7	7	7	15.3	15.3	15.3	68.417	0	34.954	1778200000	54	2.51524	0.0394198	0.451382	3.22284	P06276;F8WF14;F8WEX7;H0Y885;H7C4Y0
8.17791175842285	8.29247760772705	7.9477276802063	8.71452236175537	8.11001682281494	7.48069667816162	7.84446477890015	8.06557941436768	8.38776302337646	7.76973152160645	7.82238388061523	8.51559543609619	6.4366717338562	7.90395212173462	8.41099643707275	8.12713718414307	8.21442031860352	7.955726146698	8.15818119049072	8.09680557250977	8.12162590026855	8.0172004699707	6.98927164077759	8.00842952728271	7.90982866287231	8.27272319793701	8.49450206756592	7.31433057785034	7.81353425979614	7.81841087341309	8.67863655090332	8.30760288238525	+	IPF_Ktr	5	4	3	41.7	41.7	20	13.185	0	35.606	18313000000	88	3.22186	0.0137208	0.562715	3.83481	P06310
9.08607482910156	9.19920635223389	9.03538990020752	9.17571449279785	8.8731689453125	8.41826820373535	8.79590129852295	8.98233032226563	9.57601833343506	8.93916511535645	8.51157569885254	9.25613975524902	8.37136363983154	8.56130409240723	9.09296607971191	8.97690010070801	9.07423114776611	8.67070007324219	8.89632225036621	9.42802143096924	8.83582401275635	8.86316204071045	8.45498180389404	9.21096038818359	8.81249904632568	8.89276790618896	9.31534004211426	8.66483020782471	8.21911239624023	8.90898895263672	9.13283538818359	9.00522327423096	+	IPF_Ktr	4	4	4	29.8	29.8	29.8	13.38	0	136.89	121140000000	383	3.32915	0.011753	0.388814	3.92532	P06312
7.34923887252808	7.32533073425293	6.87633895874023	7.02604293823242	7.91258859634399	8.27466583251953	7.50357294082642	6.41306781768799	7.17330265045166	6.8834285736084	7.11650800704956	7.25370121002197	7.13177919387817	7.15436315536499	6.68038082122803	6.90170335769653	7.19010734558105	7.21256065368652	7.3360390663147	7.30310964584351	7.15317440032959	7.38696241378784	8.3428373336792	6.17686557769775	5.85731363296509	7.5296483039856	5.75694799423218	7.2645583152771	7.12221574783325	7.26585531234741	6.30174350738525	7.18324136734009			13	13	13	41.6	41.6	41.6	56.559	0	54.009	2912100000	39	1.56637	0.160661	-0.470205	-2.32309	P06576;H0YH81;F8W079;F8W0P7;H0YI37
7.9080023765564	8.27783870697021	8.31542491912842	8.29369354248047	7.88181829452515	8.26382541656494	7.99563074111938	8.19122695922852	8.02205657958984	8.32793045043945	7.96549320220947	7.97739410400391	8.35945606231689	7.95255517959595	7.97159147262573	8.14541435241699	8.39045810699463	8.4335298538208	7.90034532546997	8.18406677246094	8.43593978881836	8.29721355438232	8.51272487640381	8.35587310791016	8.27696704864502	8.57174396514893	8.04789733886719	8.37047576904297	8.05084323883057	8.16949844360352	8.14407539367676	8.38628482818604			44	14	14	61.3	21.4	21.4	83.267	0	215.8	20938000000	311	0.268553	0.768991	-0.0467325	-0.621717	P06681;A0A0G2JL69;A0A0G2JIE7;H0Y3H6;B4DQI1;E9PDZ0;A0A0G2JK28;Q8N6L6;H0Y868;A0A0G2JI59;C9JYQ5;A2ABG0
9.06145286560059	9.00242519378662	9.37916088104248	8.95494651794434	9.14050769805908	8.20496082305908	8.70676040649414	8.43906402587891	8.19777679443359	9.42334461212158	8.99971771240234	9.51905345916748	9.02889633178711	9.20685291290283	9.28377628326416	9.6947021484375	8.71027851104736	8.89632797241211	8.384765625	8.96573734283447	7.76566123962402	9.73039436340332	8.80747413635254	9.04696273803711	8.80757522583008	8.12658596038818	8.97693157196045	9.23011684417725	9.15106296539307	8.68480014801025	8.68211841583252	7.67278099060059			15	15	15	93	93	93	13.242	0	323.31	269950000000	796	0.638334	0.505217	0.232252	1.22538	P06702
8.73632526397705	7.8980884552002	8.11307430267334	8.24575901031494	8.51608562469482	9.21502876281738	9.02209854125977	8.66193580627441	8.34498119354248	7.55896043777466	8.17309856414795	7.39049339294434	9.02094078063965	8.9751558303833	7.8471097946167	8.17640972137451	8.76289558410645	8.94390487670898	8.95677852630615	8.05399990081787	8.26382541656494	8.50283622741699	8.80064105987549	7.95624542236328	8.05407619476318	8.19390296936035	7.99933481216431	8.68214511871338	9.55413722991943	8.62418937683105	8.32444667816162	8.4592866897583			8	8	8	74.4	74.4	74.4	10.18	0	67.927	47317000000	139	2.30563	0.0549003	-0.504343	-3.034	P06703;R4GN98
9.3218469619751	9.70593166351318	9.34857749938965	9.22549057006836	9.31378269195557	8.86744403839111	9.60717582702637	9.68643093109131	8.97609329223633	9.6212797164917	9.19752883911133	9.36698341369629	9.05192375183105	8.47696208953857	9.54455184936523	9.34736919403076	9.68227195739746	8.6760892868042	8.6618127822876	9.4909553527832	9.61161708831787	9.08177947998047	8.77804279327393	9.68807220458984	9.55976295471191	9.40214061737061	9.53686141967773	9.39541339874268	8.48161506652832	8.90931034088135	9.44751453399658	9.26749992370605	+	IPF_Ktr	40	40	40	79.5	79.5	79.5	45.398	0	323.31	270120000000	1804	3.87572	0.00523659	0.483075	4.3801	P06727;CON__Q32PJ2
8.96752452850342	8.73751831054688	8.63344860076904	8.75769233703613	9.01703357696533	8.89761066436768	8.9457836151123	8.61130905151367	8.72667026519775	8.87734222412109	9.01940727233887	8.80062770843506	9.00962066650391	8.96677494049072	8.96775817871094	8.9368953704834	8.88249588012695	8.8740062713623	9.03838157653809	8.76324844360352	8.58259773254395	8.9008207321167	8.92995548248291	8.61180782318115	8.86990070343018	8.55911636352539	8.83748149871826	8.78087139129639	8.95951843261719	8.93718147277832	8.82753086090088	8.80875110626221			27	27	24	73.7	73.7	65.2	47.168	0	323.31	86428000000	850	1.6889	0.13669	-0.118341	-2.4472	P06733;K7EM90
7.35451173782349	7.48893117904663	8.02885627746582	7.12939977645874	7.72794771194458	7.77063846588135	7.11206865310669	6.90325260162354	7.20054960250854	7.70485353469849	7.96202802658081	7.73168563842773	7.93002653121948	7.95888376235962	7.52761697769165	8.28126049041748	7.28840589523315	7.5979471206665	8.09854030609131	7.35243320465088	6.82570505142212	8.40318870544434	7.90793800354004	6.8738899230957	7.85416650772095	6.9945592880249	7.17687225341797	7.62412738800049	7.5952205657959	7.80069637298584	7.68981456756592	7.35305023193359			29	29	24	40.1	40.1	32.5	97.147	0	121.89	8188600000	196	1.51868	0.171543	-0.334697	-2.27391	P06737;E9PK47
8.3737211227417	8.59982872009277	8.44972515106201	8.24595642089844	8.55604934692383	8.62905216217041	8.41710662841797	8.29327392578125	8.22468852996826	8.51529121398926	8.73820209503174	8.69881343841553	8.51593971252441	8.61284732818604	8.62090587615967	8.66958618164063	8.45809364318848	8.49799346923828	8.63908767700195	8.38739013671875	8.172194480896	8.9229793548584	8.4129810333252	8.27325630187988	8.46805191040039	8.35472297668457	8.50351810455322	8.5122709274292	8.57055473327637	8.61102199554443	8.72127437591553	8.44622611999512			24	24	18	57	57	40.9	63.146	0	323.31	50666000000	629	0.724476	0.458597	-0.0844267	-1.34536	P06744;A0A0A0MTS2;K7EQ48;A0A0J9YXP8;A0A0J9YYH3;A0A0J9YX90;K7EPY4;K7EP41;K7ENA0;K7ERC6;K7ELR7;K7ERK8;K7EIL4;K7ESF4
6.57787084579468	6.32369518280029	6.22711658477783	6.33140993118286	6.2659273147583	7.46998405456543	6.72921323776245	6.18144369125366	6.06777143478394	6.3485164642334	6.63541316986084	6.59787082672119	7.02337598800659	7.14298343658447	6.34972429275513	7.2917685508728	6.18780040740967	6.41526889801025	6.4919638633728	6.18279981613159	5.92029523849487	6.48247385025024	7.54195356369019	6.83835315704346	6.30944871902466	6.49135160446167	6.21095705032349	6.2620997428894	6.48437118530273	6.85119104385376	6.55816841125488	6.34664630889893			4	4	4	21.1	21.1	21.1	32.575	0	38.197	712950000	32	2.32834	0.0527754	-0.41089	-3.05466	P06748;E5RI98
6.84054517745972	6.29163932800293	6.07011079788208	6.24208688735962	6.48569917678833	7.48628854751587	7.04809188842773	5.84638643264771	5.98332357406616	6.23024129867554	6.94786500930786	5.8876428604126	6.30673694610596	7.27526521682739	6.18702077865601	6.47946119308472	6.3781042098999	6.79540729522705	7.0652060508728	6.73807811737061	6.60920143127441	6.10672950744629	6.9655590057373	6.4201226234436	6.29223728179932	6.65427017211914	6.46475124359131	7.03586959838867	6.85999059677124	7.19440317153931	6.43801164627075	6.20575714111328	+	IPF_Ktr	5	5	5	16.9	16.9	16.9	52.948	0	16.913	597760000	13	3.523	0.00930831	-0.539029	-4.08768	P07099;B1AQP9
8.17877578735352	8.1782865524292	8.06606483459473	7.81775712966919	8.3610668182373	8.55701351165771	8.25093173980713	7.96562957763672	8.31868934631348	7.92373609542847	8.60641384124756	8.17181396484375	8.46977806091309	8.54734420776367	8.3017463684082	7.96948575973511	8.20868301391602	8.3484992980957	8.64586448669434	8.1872673034668	7.73803472518921	7.92464113235474	8.34541320800781	7.77819490432739	8.03861999511719	8.29841613769531	7.80545997619629	8.56903457641602	8.54580211639404	8.36625480651855	8.18912506103516	8.51269817352295	+	IPF_Ktr	7	7	7	73.6	73.6	73.6	10.044	0	127.95	20449000000	245	5.23134	0.00103597	-0.396003	-5.48822	P07108;B8ZWD1;A0A0A0MTI5
8.74241828918457	8.65690231323242	8.59581565856934	8.41006851196289	8.88327503204346	8.96929454803467	8.37776184082031	8.33927249908447	8.54231452941895	8.59416007995605	8.94873046875	8.59336376190186	8.72644996643066	8.87164878845215	8.60542392730713	8.40573883056641	8.71916580200195	8.77942371368408	8.9982328414917	8.5947790145874	8.48431396484375	8.58754253387451	8.76309871673584	8.40750980377197	8.52822208404541	8.60979747772217	8.57439041137695	8.80992984771729	8.82826709747314	8.80492305755615	8.58302879333496	8.99730777740479	+	IPF_Ktr	20	18	18	63.8	59.9	59.9	36.638	0	201.63	54457000000	722	5.71706	0.000618557	-0.291289	-5.88598	P07195;A8MW50;C9J7H8;F5H793
7.93703603744507	8.11200141906738	8.01728343963623	8.06944561004639	8.04536247253418	7.95400094985962	7.99275207519531	8.06818580627441	8.22533512115479	8.11991500854492	7.83823823928833	8.26351737976074	7.71127557754517	7.91423749923706	8.11988258361816	7.82707166671753	8.05526351928711	8.1913948059082	7.96694374084473	7.90690040588379	8.04563617706299	7.87980079650879	7.96727657318115	7.9173321723938	7.73500776290894	8.07173442840576	8.05292510986328	8.07773113250732	8.03189277648926	8.1285285949707	7.91754245758057	8.18001079559326			22	22	22	39.8	39.8	39.8	75.122	0	172.14	11501000000	243	0.210369	0.818252	0.0257555	0.506697	P07225;G5E9F8;H7BXT0;C9K0R0;CON__P07224
7.84897708892822	7.38410234451294	7.73220872879028	6.87539720535278	7.62159156799316	8.11614227294922	7.82778263092041	7.23869848251343	7.46842098236084	7.61394739151001	7.90382766723633	7.74622917175293	7.80372333526611	7.8215594291687	7.64401483535767	7.92583799362183	7.39153480529785	7.74303913116455	7.65341520309448	7.38417434692383	7.05663824081421	7.91090726852417	7.94387006759644	6.38919115066528	6.9541072845459	7.55353116989136	7.47466802597046	8.00047779083252	7.85437870025635	7.91161012649536	7.58398056030273	7.50673484802246			17	17	17	42.1	42.1	42.1	57.116	0	94.362	5827700000	177	2.1034	0.0745367	-0.364062	-2.84737	P07237;H7BZ94;I3L398;H0Y3Z3;I3L312;I3L4M2;I3NI03;I3L3U6;I3L0S0;I3L514;I3L3P5;I3L1Y5
6.75227880477905	6.24092721939087	6.34932661056519	6.55664300918579	6.75179195404053	7.08824253082275	6.80691242218018	6.26395750045776	6.13667297363281	6.17066287994385	6.95603847503662	6.65319061279297	7.75662088394165	7.0799765586853	6.3116569519043	6.14019298553467	6.47235488891602	6.9633674621582	6.97705125808716	6.31387138366699	6.28721570968628	6.35940647125244	6.97768688201904	6.70151281356812	6.44437456130981	6.61977672576904	6.26561117172241	7.05484294891357	6.88536691665649	7.17510557174683	6.59707355499268	6.8757381439209	+	IPF_Ktr	6	6	6	68.7	68.7	68.7	11.261	0	56.018	647450000	21	7.03388	0.000470588	-0.63225	-6.98453	P07311;G3V2U7;G3V3F8;G3V597
9.05111408233643	8.90239429473877	8.99929618835449	8.93651866912842	9.11477756500244	9.36979103088379	9.045166015625	8.80031871795654	8.96523475646973	9.07276439666748	9.1853723526001	8.94759559631348	9.60439872741699	9.24393081665039	8.96117877960205	8.94477367401123	9.07700443267822	9.16646003723145	9.24993133544922	8.99358654022217	8.92906665802002	9.1060209274292	9.5710563659668	8.85684394836426	8.98854541778564	8.970871925354	8.99445819854736	9.25239181518555	9.23736763000488	9.24649810791016	9.06167888641357	9.04332256317139	+	IPF_Ktr	33	33	20	77	77	49	38.604	0	323.31	163450000000	1267	6.10416	0.000352941	-0.295289	-6.20522	P07355;H0YN42;H0YM50;H0YMD0;H0YMU9;A6NMY6;H0YNP5;H0YKS4;H0YMM1;H0YKZ7;H0YLV6;H0YMT9;H0YKX9;H0YKL9;H0YMW4;H0YKV8;H0YMD9;H0YNB8;H0YKN4
8.51798725128174	8.31228351593018	8.29457664489746	8.72023391723633	8.4046802520752	7.73077440261841	8.33447360992432	8.58603572845459	8.3380184173584	8.63845920562744	7.92396879196167	8.45157146453857	8.09774303436279	7.70751905441284	8.48626041412354	8.40623378753662	8.16247463226318	7.72497177124023	7.8269362449646	8.53373432159424	8.81681823730469	8.34064197540283	8.0156946182251	8.78054809570313	8.49810409545898	8.30535125732422	8.65227508544922	8.21822071075439	7.90240526199341	8.04202365875244	8.25645351409912	7.8921947479248	+	IPF_Ktr	19	19	19	45.2	45.2	45.2	65.163	0	323.31	27879000000	483	6.82691	0.000307692	0.524705	6.80921	P07357
8.32561874389648	8.18363952636719	8.24194431304932	8.41207408905029	8.16740608215332	7.76243114471436	8.05732345581055	8.34185028076172	8.33593940734863	8.58518981933594	8.02098274230957	8.33108329772949	8.05979061126709	7.71549367904663	8.40315532684326	8.19843673706055	8.22328853607178	7.74158477783203	7.78709173202515	8.36891841888428	8.57729625701904	8.28627681732178	8.22811794281006	8.55112075805664	8.46625995635986	8.22359943389893	8.59454727172852	8.16337013244629	7.92361164093018	7.82527017593384	8.1549711227417	7.93720674514771	+	IPF_Ktr	30	30	1	55.2	55.2	2	67.046	0	215.16	24403000000	481	5.58152	0.000743363	0.391937	5.77473	P07358
8.45676040649414	8.30053043365479	8.44329452514648	8.67398834228516	8.33957099914551	7.76417636871338	8.39165878295898	8.55277729034424	8.32116317749023	8.56144714355469	7.8897500038147	8.32473468780518	7.95675420761108	7.73499155044556	8.50290489196777	8.28357219696045	8.23281860351563	7.82119226455688	7.91566371917725	8.44759178161621	8.62429237365723	8.26247501373291	8.20601558685303	8.74216747283936	8.5844783782959	8.31058692932129	8.37397766113281	8.12492752075195	7.83376550674438	7.91797780990601	8.11547756195068	8.04668998718262	+	IPF_Ktr	11	11	11	65.8	65.8	65.8	22.277	0	192.05	27056000000	431	6.35277	0.000166667	0.456733	6.41168	P07360;Q5SQ08
7.88253021240234	7.91503572463989	8.01279544830322	7.72616481781006	7.75988674163818	8.23555374145508	7.81763792037964	7.58314228057861	7.68886470794678	7.94264268875122	8.05701923370361	7.95975208282471	8.16708087921143	8.3329029083252	7.79957485198975	8.07066535949707	7.93298101425171	7.99709796905518	8.22559356689453	7.71617889404297	7.71353244781494	7.96848773956299	7.8096809387207	6.95399618148804	7.76482582092285	7.68585824966431	7.89659214019775	7.91586923599243	8.16476917266846	8.07765865325928	7.76624155044556	7.98129320144653	+	IPF_Ktr	29	29	29	41.3	41.3	41.3	81.889	0	133.36	9756600000	196	2.61213	0.0340141	-0.274422	-3.30879	P07384;E9PL37;E9PRM1;E9PLX0;E9PJJ3;E9PLC9;E9PMC6;E9PJA6;E9PSA6;E9PQB3;E9PIA9
7.73549509048462	7.69332218170166	7.99719858169556	7.60377216339111	7.90774440765381	7.97306299209595	7.95178890228271	7.1666374206543	7.93008756637573	7.8810019493103	7.82657384872437	7.70998191833496	7.89924573898315	7.93363904953003	7.78635406494141	8.2348461151123	7.61662244796753	7.6984224319458	8.18172931671143	7.52047061920166	7.36709499359131	7.86825037002563	8.13443183898926	7.32686805725098	6.01733541488647	7.68887329101563	7.77969741821289	7.99704551696777	7.7434549331665	7.92259550094604	7.80699348449707	7.71282625198364			33	6	5	75.4	20.4	16.9	47.766	0	69.603	8169900000	149	1.20405	0.257816	-0.276417	-1.93467	Q5JP53;P07437;Q5ST81;A6NNZ2;CON__ENSEMBL:ENSBTAP00000025008
8.16796684265137	8.54857349395752	8.18474864959717	8.18842220306396	8.40378952026367	8.21989917755127	8.14965057373047	8.22157096862793	8.53567409515381	8.25294971466064	8.02189159393311	8.66595649719238	7.88977193832397	8.23479557037354	8.41272926330566	8.13110542297363	8.1618766784668	8.45656299591064	8.37307739257813	8.52279663085938	8.00860023498535	8.52684307098389	8.48003578186035	8.17379760742188	8.30762481689453	8.25209999084473	8.26076316833496	7.99965667724609	8.30124664306641	8.35185432434082	8.78359603881836	8.52486324310303			21	21	21	36.6	36.6	36.6	58.112	0	78.606	26091000000	322	0.424643	0.655436	0.070322	0.898363	P07602;C9JIZ6;Q5BJH1;A0A0J9YXB8
7.33029222488403	7.54102993011475	7.39202833175659	7.27669143676758	7.63756990432739	7.44718885421753	7.35911417007446	7.13817644119263	7.35081005096436	7.44484090805054	7.48320198059082	7.64821338653564	7.26853132247925	7.4075608253479	7.29232263565063	7.83142185211182	7.15439367294312	7.62160205841064	7.40385818481445	7.33831691741943	7.17794036865234	7.86504459381104	7.73192691802979	7.03634929656982	7.09022283554077	7.50909471511841	7.21955823898315	7.17920684814453	7.12385177612305	7.51797389984131	7.84011840820313	7.5993480682373			8	8	8	22.3	22.3	22.3	63.111	0	39.98	3598200000	72	0.407167	0.665232	-0.0752489	-0.869289	P07686;Q5URX0;H0YA83;H0Y9B6
6.11432647705078	7.37467527389526	7.3978009223938	7.02222204208374	7.29835081100464	7.2716326713562	7.22512817382813	7.25823020935059	7.33455419540405	7.00612354278564	6.86051750183105	7.28517436981201	6.76985692977905	7.33027172088623	7.23686456680298	7.41502332687378	7.11394357681274	7.18957471847534	7.30442571640015	7.19893169403076	6.53752994537354	7.67029237747192	7.47984886169434	6.10286474227905	6.78752422332764	7.25282859802246	7.0222635269165	6.85703086853027	6.84006214141846	7.2547173500061	7.60072231292725	7.34773969650269			4	4	4	18.6	18.6	18.6	37.564	0	32.227	2239700000	41	0.210796	0.818526	-0.0713145	-0.50757	P07711;Q5T8F0
8.88617992401123	8.99195194244385	8.63946628570557	8.69174480438232	8.88010406494141	8.88672733306885	9.01519203186035	8.57863903045654	8.79364395141602	8.72261714935303	8.75110149383545	8.87510776519775	8.9426326751709	8.86936664581299	8.83540534973145	8.82807350158691	8.69891834259033	8.89878559112549	9.21314525604248	8.66740608215332	8.46353435516357	8.99161148071289	8.92339992523193	8.53871154785156	8.80013942718506	8.68420791625977	8.48842334747314	8.75596618652344	8.72888088226318	8.95931339263916	8.8319149017334	8.5565071105957			13	13	13	93.6	93.6	93.6	15.054	0	183.13	71819000000	470	1.21765	0.253582	-0.1197	-1.94995	P07737;K7EJ44;CON__P02584;I3L3D5
6.79894733428955	6.43950939178467	6.24674797058105	6.65460014343262	6.31706237792969	7.06625127792358	5.98636436462402	7.02702331542969	7.0547661781311	6.97995328903198	6.83403253555298	6.50307559967041	7.33617925643921	6.63713359832764	7.32567977905273	6.68400382995605	7.07765865325928	6.27510929107666	6.25223588943481	6.95444011688232	6.9054274559021	6.47736024856567	6.81792879104614	6.92075395584106	6.40174722671509	5.64772939682007	6.23307275772095	7.28894186019897	6.57383060455322	6.0527548789978	5.88412523269653	6.77643251419067			4	4	4	22	22	22	30.005	0	12.96	429090000	10	0.390181	0.67294	-0.138524	-0.840622	P07738;C9JH23
7.43445730209351	7.06419563293457	7.2904577255249	6.98826026916504	7.34849977493286	8.08650207519531	7.46909999847412	7.05053424835205	7.36528205871582	6.64103746414185	7.74655628204346	6.51932430267334	8.23162269592285	7.5292763710022	6.97453451156616	7.47661447525024	7.35150623321533	7.59567260742188	7.57054281234741	7.05380821228027	6.94913625717163	7.14220190048218	7.89114141464233	6.25871467590332	6.86776208877563	6.71245622634888	6.80583381652832	7.54503488540649	7.3729305267334	7.55809640884399	6.88735294342041	7.48843812942505	+	IPF_Ktr	8	8	8	60.6	60.6	60.6	19.608	0	154.39	4134500000	83	5.51683	0.000711864	-0.677743	-5.72171	P07741;H3BQF1;H3BQZ9;H3BQB1;H3BSW3
6.95493698120117	7.01410055160522	5.95318412780762	7.02060985565186	7.23274183273315	7.3500542640686	6.94685506820679	6.45777463912964	6.4079122543335	7.17998170852661	7.08443307876587	6.11220932006836	6.98490524291992	7.02473211288452	6.95045232772827	7.00749158859253	6.93209838867188	6.96226978302002	7.16154766082764	5.66651916503906	5.81848430633545	6.26806879043579	7.00095462799072	6.36559867858887	6.13308095932007	6.90025806427002	6.58272933959961	7.00220918655396	7.33893442153931	7.03096389770508	6.87025165557861	6.99053430557251			13	13	13	11.6	11.6	11.6	170.59	0	30.934	916960000	35	1.90071	0.101696	-0.417703	-2.65507	P07814;V9GYZ6
8.22737216949463	7.97633171081543	7.83074903488159	7.74282741546631	8.18460655212402	8.28542232513428	8.15667057037354	8.01811790466309	8.25076103210449	8.07529163360596	8.07448768615723	8.38113307952881	7.79984331130981	8.21677303314209	7.9975962638855	8.04202365875244	7.86109209060669	8.2303466796875	8.07656764984131	8.07605743408203	7.74314117431641	8.49448871612549	8.0668478012085	7.74310207366943	7.97715187072754	8.07338809967041	7.83595657348633	7.97420310974121	8.29420185089111	8.11935520172119	8.27682971954346	8.08095073699951			13	13	13	41.3	41.3	41.3	37.821	0	302.05	14990000000	298	0.196628	0.827622	-0.0352575	-0.478342	P07858;R4GMQ5;E9PR54;E9PJ67;E9PCB3;E9PKQ7;E9PNL5;E9PHZ5;E9PLY3;E9PSG5;E9PQM1;E9PS78
8.92714977264404	8.85663223266602	8.52239227294922	8.68805503845215	8.82792472839355	9.24266529083252	8.90370845794678	8.44502830505371	8.566237449646	8.62158107757568	9.44639778137207	8.75299263000488	9.16348934173584	9.35598754882813	8.75205612182617	8.84255886077881	8.80638313293457	9.05111408233643	9.34409713745117	8.69733428955078	8.43778228759766	8.81854248046875	9.17035007476807	8.35144805908203	7.83937740325928	8.72694683074951	8.75536441802979	9.02857112884521	9.35713386535645	9.25544166564941	8.72922134399414	9.26045322418213	+	IPF_Ktr	52	52	35	68.2	68.2	44.9	84.659	0	323.31	108130000000	1159	5.52752	0.000730435	-0.539773	-5.73047	P07900;G3V2J8;Q58FG0;Q14568
7.07140350341797	6.53230094909668	7.11069059371948	7.05176973342896	6.89605188369751	7.04080009460449	6.04632568359375	6.24997854232788	7.01376390457153	6.18921518325806	7.15603399276733	7.28508472442627	7.13846063613892	7.22450733184814	7.04708003997803	7.23190259933472	6.08680152893066	7.06299543380737	7.18195772171021	7.07445049285889	6.37686586380005	7.20172500610352	6.18002080917358	6.74149560928345	6.10347414016724	7.07059192657471	6.40680599212646	6.95232248306274	6.61464786529541	6.97140121459961	7.17213582992554	7.04422616958618			4	4	2	7.8	7.8	4.3	58.573	0	8.9526	1308600000	40	0.927618	0.366418	-0.241883	-1.60879	P07948;E5RJ37
8.20024871826172	8.25959396362305	8.48122787475586	8.15167617797852	8.23098468780518	8.27712726593018	7.88137912750244	8.47657108306885	8.66301250457764	8.46756362915039	8.06472015380859	8.35433864593506	7.80806922912598	8.36078262329102	8.25906753540039	8.18255710601807	8.45860767364502	8.82039165496826	8.2983512878418	8.50755882263184	8.43852615356445	8.46797752380371	8.33861541748047	8.47973346710205	8.46164894104004	8.57153415679932	8.10383796691895	8.31487846374512	8.81927394866943	8.22474002838135	8.45970916748047	8.70565891265869			9	9	9	67.9	67.9	67.9	17.644	0	253.48	29566000000	370	0.292908	0.751167	0.0594224	0.667685	P07998;G3V357
7.45120286941528	7.16565990447998	7.45021820068359	7.44075155258179	7.61279439926147	7.6720609664917	7.71717929840088	7.12027788162231	7.17461204528809	7.88842678070068	7.57519960403442	7.78765153884888	8.11958599090576	7.8717303276062	7.90936899185181	8.0038480758667	7.29249954223633	7.43400955200195	7.55527591705322	7.45484495162964	6.38182067871094	8.3309211730957	7.93683052062988	7.25727033615112	6.68913841247559	7.42644596099854	7.46689748764038	7.79413223266602	7.71161317825317	7.77469205856323	7.34208679199219	7.22970724105835			22	22	22	36.1	36.1	36.1	75.872	0	91.074	6698100000	91	0.941777	0.360626	-0.238344	-1.6263	P08133;E5RK69;E7EMC6;E5RJF5;E5RK63;E5RFF0;H0YC77;E5RI05;E5RJR0;E5RIU8
8.42342567443848	8.58750915527344	8.6991605758667	8.71061611175537	8.60584354400635	8.27276992797852	8.48258781433105	8.71094608306885	8.62141513824463	8.60110378265381	8.31177520751953	8.70053958892822	8.3270320892334	7.94928741455078	8.39689636230469	8.54238986968994	8.64015293121338	8.2391242980957	8.30118179321289	8.71737098693848	8.8056640625	8.38071727752686	8.65019130706787	8.63641738891602	8.65030765533447	8.59658622741699	8.50799083709717	8.64497947692871	8.00277042388916	8.2729549407959	8.43966388702393	8.43808364868164	+	IPF_Ktr	15	15	15	45.4	45.4	45.4	45.14	0	288.73	43649000000	412	2.56548	0.0366632	0.225629	3.26751	P08185;G3V350;G3V4V7
8.31487846374512	8.16265392303467	8.03286075592041	8.02677822113037	8.2786169052124	8.58199501037598	8.29415702819824	7.58675622940063	8.10673427581787	7.99339199066162	8.68022632598877	8.12839889526367	8.37936019897461	8.66548728942871	8.25326538085938	8.20485210418701	8.23032093048096	8.34179019927979	8.72077083587646	8.14129257202148	7.64430046081543	8.1456937789917	8.5280933380127	7.56135177612305	6.73502922058105	8.10917377471924	8.12716960906982	8.35403156280518	8.66779804229736	8.62277317047119	8.23719215393066	8.56181621551514	+	IPF_Ktr	41	25	22	56.6	34.1	30	83.263	0	271.22	24253000000	389	3.37155	0.0112665	-0.498968	-3.96095	P08238;Q58FF7;F8W026
7.36419439315796	6.81223154067993	7.31877279281616	7.23055124282837	7.78313159942627	6.63120031356812	7.17260313034058	7.12011289596558	6.53610992431641	7.70601749420166	7.81022596359253	8.08930492401123	7.75257062911987	7.66246509552002	7.32801246643066	8.2307300567627	6.98914289474487	7.49356937408447	6.97564792633057	7.4645791053772	6.5401177406311	7.83247709274292	7.43381786346436	7.1377968788147	7.18406629562378	5.87271165847778	7.69751691818237	7.59317541122437	7.96754312515259	7.45011043548584	7.31310749053955	6.0908055305481			9	9	9	43.4	43.4	43.4	28.518	0	51.477	6306700000	81	0.0246918	0.974905	0.0147699	0.0699076	P08246
7.41452217102051	7.03937435150146	6.53598976135254	6.89619541168213	6.8590841293335	6.53481292724609	7.4314923286438	7.07925367355347	6.65458011627197	7.25618839263916	6.00170707702637	7.03554964065552	6.65678358078003	6.04570579528809	7.39740133285522	7.05088233947754	7.07653141021729	5.77045202255249	5.98852825164795	6.94612789154053	7.17554092407227	7.32868528366089	6.13880109786987	7.04245758056641	7.23080635070801	6.26495838165283	7.71047258377075	6.22125625610352	6.15182828903198	6.27160501480103	6.9501895904541	6.8691611289978	+	IPF_Ktr	10	10	9	24.7	24.7	23.6	73.881	0	76.712	1518600000	42	5.35126	0.000806202	0.774124	5.58621	P08253;H3BR66;H3BS34;H3BV48
7.48114156723022	7.79524707794189	7.67859125137329	7.49465560913086	7.40301752090454	7.31735277175903	7.18298482894897	7.20725727081299	7.39413642883301	7.04087924957275	7.48401498794556	7.5986590385437	7.11173295974731	7.61217975616455	7.56016969680786	7.40740776062012	7.4252405166626	7.42839384078979	7.39527416229248	7.5632438659668	7.61619186401367	7.32637691497803	7.10893678665161	7.37732458114624	7.76451253890991	7.26500654220581	7.60664987564087	7.50008535385132	7.51993274688721	7.63448715209961	7.51942110061646	7.95055484771729			6	6	6	43.8	43.8	43.8	25.851	0	50.345	3821200000	71	0.0483094	0.953065	0.01061	0.133452	P08294;M0R1V4
6.81021213531494	6.94529628753662	6.50673866271973	6.34801149368286	6.10801458358765	6.71557712554932	6.55620002746582	6.23340272903442	7.80582714080811	6.27906703948975	6.9353814125061	7.85041332244873	6.7246298789978	7.02628803253174	7.06115055084229	6.90647268295288	6.44579362869263	6.36324501037598	6.92771434783936	7.45379209518433	6.42834997177124	7.34354639053345	6.1271390914917	6.40403461456299	5.87013101577759	6.37109756469727	6.83679246902466	6.91562652587891	6.41443872451782	7.3171854019165	6.82237100601196	6.26142454147339			8	8	8	38.4	38.4	38.4	28.837	0	16.806	1151500000	25	0.0251185	0.97509	-0.0131869	-0.0710831	P08311
7.91310358047485	8.29642391204834	8.3376989364624	8.10325622558594	7.98369407653809	8.03132724761963	7.97746276855469	7.99123477935791	8.10130023956299	8.30228805541992	8.083251953125	8.1062593460083	7.99029445648193	7.94263315200806	7.89178848266602	8.34202766418457	7.94593095779419	8.32937717437744	7.95627880096436	8.05759048461914	8.29767322540283	8.39144706726074	8.31281185150146	8.27616310119629	8.2052583694458	8.35869598388672	7.98459053039551	8.1294641494751	7.69147062301636	8.2126932144165	8.10924053192139	8.08891487121582			15	15	15	45.6	45.6	45.6	40.076	0	132.02	18097000000	363	0.0747774	0.930731	0.0134134	0.201295	P08571;D6RFL4
9.62349700927734	9.69996738433838	9.58127784729004	9.85588264465332	9.3881368637085	8.90308952331543	9.68209075927734	9.79473209381104	9.60487365722656	9.6234769821167	9.02624702453613	9.5638370513916	9.20468997955322	9.11557674407959	9.70588970184326	9.41286373138428	9.48036670684814	8.92113971710205	9.024977684021	9.79960918426514	9.85579204559326	9.47268295288086	9.2064208984375	9.8848123550415	9.88648509979248	9.57083511352539	9.85035800933838	9.1514310836792	9.14668560028076	9.18653297424316	9.596266746521	9.15078735351563	+	IPF_Ktr	75	75	32	68.1	68.1	30	139.09	0	323.31	436590000000	2873	8.77868	0	0.55093	8.51847	P08603
8.84651660919189	8.91402053833008	8.82011604309082	9.03654861450195	8.97316455841064	8.98969459533691	8.63255882263184	8.77116107940674	8.87563991546631	8.99150562286377	8.61053276062012	8.95854473114014	8.64182090759277	8.7688455581665	8.8995304107666	8.97789287567139	8.73617362976074	8.86372089385986	8.68996524810791	8.884596824646	8.56538772583008	9.02321147918701	8.95881271362305	8.66307830810547	8.83987998962402	8.87300109863281	8.58870887756348	8.44889163970947	8.66613388061523	8.93725204467773	8.89089012145996	8.5749568939209			50	50	46	83.3	83.3	79.6	53.651	0	323.31	84489000000	1136	0.843866	0.400346	0.0891989	1.50312	P08670;B0YJC4;B0YJC5;A0A1B0GTT5;A0A1B0GVG8;H7C5W5;P41219;P17661;B4DIR1;K7ELP4;K7EKH9;E7EMV2;E7ESP9;Q16352;P07197;F8W835;P07196
8.55382251739502	8.61417961120605	8.5985279083252	8.81311416625977	8.51819801330566	8.2101583480835	8.67347240447998	8.62970542907715	8.35001564025879	8.75928211212158	8.31062984466553	8.65132617950439	8.38907718658447	7.88886976242065	8.56006240844727	8.58173370361328	8.51117420196533	8.09590148925781	8.02131366729736	8.78537940979004	8.85185718536377	8.46399784088135	8.38976860046387	8.68756484985352	8.94066047668457	8.56847190856934	8.58239269256592	8.52421474456787	7.79915428161621	8.20401096343994	8.46756362915039	8.50998210906982	+	IPF_Ktr	20	20	20	45.2	45.2	45.2	54.565	0	323.31	47181000000	551	3.40286	0.0107761	0.334774	3.98722	P08697;A0A0G2JPA8;C9JMH6;A0A0J9YY65;C9JPV4;A0A0J9YWQ3;CON__P28800
6.24163341522217	6.10077047348022	5.85515117645264	6.43100881576538	5.97253036499023	6.72602605819702	6.78257274627686	6.27218675613403	6.20859622955322	5.89137172698975	6.84481239318848	6.43868112564087	6.7471399307251	6.7912974357605	5.74437570571899	5.67702770233154	6.10835123062134	7.26533699035645	6.71307849884033	6.62231779098511	6.0212836265564	6.7963662147522	6.72244453430176	6.42507600784302	6.16646766662598	5.92480373382568	6.19516372680664	6.18373107910156	7.39215135574341	6.69671440124512	6.53984117507935	6.75726699829102	+	IPF_Ktr	11	5	5	39.8	20.6	20.6	40.532	0	13.132	418460000	13	2.79376	0.0260228	-0.480797	-3.46794	P08754
8.54555416107178	8.44477844238281	8.31747817993164	8.38131332397461	8.496901512146	9.15084838867188	8.53832244873047	8.22983551025391	8.50141525268555	8.48912811279297	8.68477344512939	8.5647611618042	9.18061351776123	8.93811416625977	8.48118495941162	8.33505630493164	8.58578777313232	8.73700141906738	9.33797836303711	8.67483329772949	8.31555080413818	8.82538032531738	8.88661479949951	8.20243358612061	8.2304744720459	8.37841606140137	8.40469646453857	8.94221115112305	8.676025390625	9.05891895294189	8.402587890625	8.59243202209473	+	IPF_Ktr	25	25	25	79.1	79.1	79.1	35.936	0	323.31	55568000000	583	7.09475	0.0005	-0.495409	-7.03631	P08758;D6RBL5;E9PHT9;D6RBE9;D6RCN3
6.9867091178894	6.45407438278198	7.26197624206543	6.68262147903442	7.11981678009033	7.61803770065308	7.29023504257202	6.50229740142822	6.29515266418457	7.11806631088257	7.36619853973389	5.75051546096802	7.58605813980103	7.57218599319458	6.76371908187866	7.12762308120728	7.21039867401123	7.37812519073486	7.43234395980835	6.50471591949463	6.29270219802856	6.60317993164063	7.29640197753906	6.54687690734863	6.39104509353638	7.18808460235596	6.09979772567749	7.53735303878784	7.5180926322937	7.4990406036377	6.72961807250977	7.62317705154419	+	IPF_Ktr	14	11	11	52.5	44	44	47.268	0	60.358	2029700000	32	4.75754	0.00159204	-0.743741	-5.10178	P09104;F5H0C8;F5H1C3;P13929;E5RI09;E5RG95;K7EPM1;K7EKN2;E5RGZ4;U3KQP4
8.84116554260254	8.02456760406494	7.93071985244751	8.19083595275879	8.88670539855957	9.16214561462402	8.85993671417236	8.15155410766602	8.53607845306396	7.92864656448364	9.33669948577881	7.87962341308594	9.79786968231201	8.86776828765869	7.94940948486328	8.2729549407959	8.81272602081299	8.9244966506958	8.93673992156982	8.30837249755859	8.22559356689453	8.58650875091553	8.89540576934814	7.69360399246216	8.53067302703857	8.51661491394043	8.38710498809814	9.08102321624756	9.11374282836914	8.98206806182861	7.80270528793335	8.87984657287598	+	IPF_Ktr	19	19	2	65.3	65.3	6.3	25.664	0	102.62	100570000000	421	4.96904	0.00147977	-0.748686	-5.27421	P09210
9.37092018127441	9.24199485778809	8.98040771484375	8.84470653533936	9.26909255981445	9.57932662963867	9.35216331481934	8.77166080474854	8.9906005859375	8.77078533172607	9.5255241394043	8.97414302825928	9.79197788238525	9.71380996704102	8.78886127471924	9.05652332305908	9.24422740936279	9.66582489013672	9.60299301147461	8.98269176483154	8.96768856048584	9.05618000030518	9.4356050491333	8.67015266418457	8.99015712738037	9.09746551513672	8.89721965789795	9.5053539276123	9.6685905456543	9.43889045715332	8.93808937072754	9.57823753356934	+	IPF_Ktr	17	17	17	71.9	71.9	71.9	23.356	0	323.31	236200000000	697	6.85864	0.000347826	-0.54174	-6.83601	P09211;A8MX94;A0A087X2E9;A0A087X243
6.99478340148926	7.87352991104126	6.20806360244751	7.07445049285889	7.51094675064087	6.20681524276733	7.16301202774048	7.26344680786133	6.98725938796997	6.30733156204224	6.70303344726563	7.89602422714233	7.14575576782227	6.30850028991699	7.20582675933838	7.76612997055054	6.79858160018921	7.05122995376587	6.72765493392944	7.52162170410156	6.98532772064209	7.95308780670166	6.11357641220093	6.83670377731323	6.87462091445923	6.31493234634399	7.4057559967041	7.38037395477295	6.09279203414917	6.87386083602905	8.27466583251953	6.76815700531006			8	7	7	31.5	28.8	28.8	29.676	0	37.185	4707800000	65	1.27641	0.23453	0.422509	2.01524	P09237
7.45844125747681	7.71726274490356	7.24853706359863	7.3501124382019	7.84679460525513	7.21690464019775	7.53149175643921	7.61499214172363	7.31011962890625	7.26479434967041	7.76599597930908	7.5903959274292	7.67128372192383	7.72614812850952	7.19636964797974	6.36680698394775	6.1228232383728	7.83387994766235	7.50042867660522	7.32690906524658	6.59072875976563	7.49868249893188	6.55574703216553	6.45876502990723	7.3564658164978	7.32837963104248	6.21910095214844	7.5502405166626	8.03019523620605	7.67421817779541	7.14961957931519	7.42686891555786			5	5	5	45.8	45.8	45.8	11.301	0	32.718	2847700000	37	0.86798	0.391853	-0.28409	-1.53394	P09341;P19876;P19875
8.53459739685059	8.45692729949951	8.12492752075195	8.2908353805542	8.50701904296875	8.36625480651855	8.56503295898438	8.22860527038574	8.3912878036499	8.40284538269043	8.16494750976563	8.51617813110352	8.11340808868408	8.36843585968018	8.64652156829834	8.30423164367676	8.1380500793457	8.3364200592041	8.53077602386475	8.29543495178223	8.08468341827393	8.34097957611084	8.38854503631592	8.14995765686035	8.35239505767822	8.09583187103271	8.33393096923828	8.34356594085693	8.14151287078857	8.60860061645508	8.5509614944458	8.1897144317627			10	10	10	86.7	86.7	86.7	14.716	0	299.77	26164000000	319	0.0126795	0.988671	-0.00230559	-0.0363722	P09382;F8WEI7
6.9537353515625	6.24561405181885	6.32545280456543	6.7440357208252	7.04190540313721	7.19736337661743	6.79865741729736	6.01854705810547	6.36508941650391	5.76962947845459	7.09398174285889	6.0424370765686	7.14952707290649	6.95223045349121	6.19059038162231	7.07820320129395	7.01059675216675	6.89628934860229	7.29431200027466	6.74759340286255	6.20315551757813	6.43324899673462	7.08203077316284	6.36742353439331	7.00414943695068	6.7872052192688	6.09312677383423	7.11790084838867	6.84432792663574	6.82970905303955	5.68580150604248	7.11414384841919	+	IPF_Ktr	6	6	6	27	27	27	25.789	0	17.917	993210000	26	3.61422	0.00787912	-0.584089	-4.16364	P09417;B7Z415;D6RGG7;D6RHJ7;H0Y8F7
7.70034027099609	6.73939037322998	6.43415355682373	7.02653312683105	7.13133001327515	8.28080558776855	7.66562795639038	6.33613920211792	6.74401903152466	6.23623466491699	8.15344905853271	6.83154344558716	7.76290369033813	7.97127103805542	7.5039267539978	7.34515810012817	7.0329008102417	7.68343448638916	7.89046001434326	6.79405546188354	6.61324024200439	7.39508152008057	8.27905082702637	5.76645708084106	6.33097171783447	6.71728754043579	6.79614400863647	7.7842960357666	8.23995018005371	7.82922029495239	6.79136800765991	7.69764757156372	+	IPF_Ktr	10	10	10	41.8	41.8	41.8	18.311	0	75.067	4548400000	86	5.18506	0.00103401	-1.01635	-5.45043	Q5T7C4;P09429;B2RPK0
8.80308818817139	8.84035682678223	8.70159435272217	8.74684429168701	9.09008121490479	8.96115970611572	8.75639247894287	9.01510810852051	9.11919021606445	8.88761138916016	8.60517597198486	8.7065896987915	8.70782566070557	8.74021244049072	8.92248630523682	8.87042713165283	8.94800662994385	9.05755233764648	9.24047470092773	8.98980522155762	8.70430469512939	8.73836803436279	9.02284049987793	8.71778678894043	9.00830173492432	8.97091388702393	8.82923316955566	8.9715633392334	8.72070503234863	8.85860919952393	8.87598133087158	8.62653541564941			24	24	22	73.1	73.1	67.8	36.842	0	323.31	90581000000	827	0.109595	0.899031	-0.0172323	-0.285831	P09467;Q5VZC3
5.89423036575317	6.92601823806763	7.12878704071045	6.57769870758057	7.40803623199463	7.81197690963745	6.59960460662842	6.57854890823364	6.8653883934021	6.98507165908813	7.15760803222656	6.99770069122314	7.85532522201538	6.3323450088501	6.5789942741394	6.21040391921997	6.93657398223877	7.01990509033203	6.30170440673828	6.37796306610107	6.75530290603638	6.20849370956421	5.9638295173645	6.254478931427	7.01076602935791	6.35070610046387	6.87842988967896	6.44999647140503	6.67658376693726	7.55064392089844	6.18145418167114	7.00620937347412			10	6	2	50.5	30.7	8.3	25.712	0	42.22	1513200000	35	0.909752	0.372661	-0.291262	-1.58656	P09488;E7EWW9;B9ZVX7;H3BQT3;H3BRM6
6.82453584671021	6.54981279373169	6.41526317596436	6.33499145507813	6.19647026062012	6.75351428985596	6.82503652572632	6.67335414886475	6.19053268432617	6.42462587356567	6.5913872718811	6.28834915161133	6.38491249084473	6.65698909759521	6.59788703918457	6.10061740875244	6.60995721817017	6.72770404815674	6.58276748657227	6.46182537078857	6.14479207992554	6.32186889648438	6.15999126434326	6.44741678237915	6.24857616424561	5.97824573516846	5.70707511901855	6.43801975250244	6.9499945640564	6.60877180099487	6.56067276000977	6.65083169937134			4	4	4	16.6	16.6	16.6	25.19	0	8.0492	227970000	20	0.85158	0.396928	-0.15313	-1.51301	P09497;H0Y9Q6;D6RJD1
7.98135185241699	8.05169296264648	8.02914047241211	7.80260944366455	8.09405136108398	8.61679077148438	8.10318756103516	6.77415180206299	7.93902492523193	8.13277149200439	8.33352756500244	8.12323093414307	8.96312618255615	8.66185092926025	8.1857967376709	8.13665676116943	8.00697898864746	8.33189296722412	8.66582489013672	8.14578628540039	7.85185718536377	8.08849048614502	8.53596496582031	7.61483383178711	7.78599834442139	7.92186307907104	7.92402076721191	8.50705909729004	8.53109550476074	8.50947093963623	8.36133098602295	8.33364868164063	+	IPF_Ktr	26	26	26	77.4	77.4	77.4	35.882	0	323.31	22413000000	382	4.59651	0.00190222	-0.564737	-4.97048	P09525;Q6P452;B4E1S2
6.90947580337524	6.71233654022217	6.5122709274292	6.54010200500488	6.98712539672852	6.83332586288452	6.93053150177002	6.35994291305542	6.9899435043335	6.86614942550659	6.98625183105469	6.39781188964844	6.47154092788696	7.23307228088379	6.70724630355835	6.16706371307373	6.81066274642944	6.90937948226929	7.10455560684204	6.04440498352051	6.39555549621582	6.12630176544189	6.65535926818848	6.15997076034546	6.80001258850098	6.0056414604187	6.33098649978638	6.25874662399292	7.29786968231201	6.87685823440552	6.52562665939331	6.96647500991821			4	4	4	17	17	17	35.709	0	22.901	443270000	15	1.26302	0.238496	-0.257873	-2.00046	P09758
8.15366268157959	8.13506889343262	8.02284049987793	8.2923002243042	7.89434909820557	7.38953828811646	8.22850322723389	8.30313110351563	7.98864793777466	8.12007999420166	7.30483484268188	8.12972164154053	8.04629993438721	7.4581995010376	8.40198612213135	7.94702672958374	8.00539493560791	7.80312919616699	7.55906820297241	8.10727787017822	8.44224452972412	8.11604309082031	7.95477771759033	8.30770969390869	8.15588188171387	8.07456016540527	8.26256942749023	7.57957792282104	7.28889751434326	7.7992992401123	7.78235054016113	8.0322961807251	+	IPF_Ktr	22	22	21	43.2	43.2	42	76.684	0	156.03	14438000000	271	3.69531	0.00694857	0.405491	4.23095	P09871;A0A087X232;F8WCZ6;H0Y5D1;F5H7T4;B5MCV4;C9JMA2
8.67292881011963	8.97605609893799	8.92510604858398	8.72176074981689	9.04708003997803	8.91113662719727	8.47354507446289	8.86538219451904	8.96164894104004	8.86348342895508	8.73822498321533	8.78812599182129	8.67575073242188	8.85599708557129	8.91748428344727	8.58538150787354	8.86347770690918	8.91282272338867	9.12694263458252	8.83134460449219	8.75492095947266	9.02345848083496	9.01623916625977	8.68727016448975	8.78512287139893	8.99846458435059	8.77085208892822	8.967698097229	8.79346179962158	8.94536018371582	8.93297576904297	8.64228630065918			37	37	37	67.6	67.6	67.6	69.284	0	323.31	88992000000	1011	0.420855	0.657037	-0.0501853	-0.892096	P09960;B4DEH5
7.5994029045105	7.46698617935181	6.34210777282715	7.35422372817993	7.22739839553833	7.54964065551758	7.70227527618408	6.37913799285889	7.30937480926514	7.25447559356689	7.49521112442017	7.43010711669922	7.4187650680542	7.74401903152466	7.30408096313477	7.38003015518188	7.52069330215454	7.68984127044678	7.59025096893311	7.45685148239136	6.61157703399658	7.54403066635132	7.37919664382935	6.91058683395386	7.17669868469238	7.23403596878052	7.10714197158813	7.17339038848877	7.70859956741333	7.64988946914673	7.3621997833252	7.53713893890381			5	1	1	18.7	6.3	6.3	39.455	0	39.51	3457000000	54	1.46262	0.183203	-0.278097	-2.21542	P09972;A8MVZ9;K7EKH5;C9J8F3;J3KSV6;J3QKP5
8.36231327056885	8.37500476837158	8.82603549957275	8.3328218460083	8.24834156036377	8.35818195343018	8.67550373077393	8.60298156738281	8.64358139038086	8.51864528656006	8.30380058288574	8.33338642120361	8.37412452697754	8.34972381591797	8.31590747833252	8.56667327880859	8.49372291564941	8.49005699157715	6.2074499130249	8.6528263092041	8.53064823150635	8.43985366821289	8.71996116638184	8.35991096496582	8.44940090179443	8.73394298553467	8.53853607177734	8.23744297027588	8.30155086517334	8.35156440734863	8.1244068145752	8.21987247467041			119	5	1	70.9	5.1	1	192.75	0	108.37	32812000000	218	1.26012	0.239038	0.312691	1.99725	P0C0L5;F5GXS0
6.29991769790649	6.10860157012939	8.11193466186523	6.33080959320068	5.9793553352356	6.6942892074585	6.10506296157837	7.18135738372803	7.18195772171021	6.16441535949707	6.47470760345459	6.21240901947021	6.92188405990601	6.58003711700439	6.37710380554199	6.9955472946167	6.309006690979	6.89384508132935	6.19082403182983	6.29917860031128	6.30360269546509	6.13581848144531	6.95202684402466	6.29553365707397	6.39479494094849	7.29285383224487	6.54016160964966	6.18857097625732	6.47656726837158	5.91710805892944	7.40231275558472	6.87558794021606			15	3	0	96.2	35.8	0	11.293	0	37.289	1305800000	20	0.00141553	0.998653	-0.000783413	-0.0041125	P0DOY2;P0CF74
10.5618762969971	10.3061466217041	10.596827507019	10.5808219909668	10.2553930282593	10.0273904800415	10.4543876647949	10.7459020614624	10.773998260498	10.4298973083496	9.82588005065918	10.4810123443604	9.95929908752441	10.0838251113892	10.2307806015015	10.439868927002	10.5397663116455	10.3915348052979	10.3076667785645	10.6368284225464	10.3926792144775	10.404200553894	9.91882133483887	10.688624382019	10.3409986495972	10.3584680557251	10.3472127914429	9.97435092926025	9.98905372619629	10.3169555664063	10.5163240432739	10.4336261749268	+	IPF_Ktr	15	15	3	96.2	96.2	35.8	11.265	0	323.31	2691200000000	1816	4.02574	0.00442244	0.333841	4.50357	P0DOY3
8.75322246551514	8.71401119232178	8.74469947814941	8.87528705596924	8.4147891998291	7.73904991149902	8.16450119018555	8.44718933105469	8.87424373626709	8.35129356384277	8.22929763793945	8.94600963592529	8.16932201385498	8.53004550933838	8.46622943878174	8.62194442749023	9.03366470336914	8.21045207977295	8.46366882324219	8.70961761474609	8.87676620483398	8.4763822555542	8.15956687927246	8.95614433288574	8.22517967224121	8.50023651123047	8.97695922851563	8.024977684021	8.24149703979492	8.60093975067139	8.8744068145752	8.88004112243652	+	IPF_Ktr	7	7	1	68.6	68.6	22.9	13.156	0	204.34	53363000000	196	2.4557	0.0431731	0.346731	3.16962	P0DP06;A0A0J9YWU9;P0DP07
[truncated: 697 more rows]
[truncated: 3 more columns]
